# Supplementary material for: The relation between global palm distribution and climate
Source: Sci Rep. 2018 Mar 16;8:4721. doi: 10.1038/s41598-018-23147-2 (PMC5856843; doi:10.1038/s41598-018-23147-2)
Supplement: Supplementary file 2 — Dataset 1 [file 41598_2018_23147_MOESM2_ESM.xlsx]

## Sheet: supp info
Supplementary Tables for Reichgelt T, West CK and Greenwood DR: The relation between global palm distribution and climate
Table 1	Species with distribution that were subjected to high-scrutiny manual filtering, as these species are cultivated and most likely growing outside of their natural range
Table 2	Master dataset for all geodetic information used in this paper
Table 3	Mean annual temperature (MAT, °C), mean annual range of temperature (MART, °C), winter mean temperature (CQtrMT, °C), probability of datapoint (p) and relative probability of datapoint (p-rel) of all records of Arecaceae used in this study
Table 4	Mean annual temperature (MAT, °C), mean annual range of temperature (MART, °C), winter mean temperature (CQtrMT, °C), probability of datapoint (p) and relative probability of datapoint (p-rel) of all records of Arecoideae used in this study
Table 5	Mean annual temperature (MAT, °C), mean annual range of temperature (MART, °C), winter mean temperature (CQtrMT, °C), probability of datapoint (p) and relative probability of datapoint (p-rel) of all records of Calamoideae used in this study
Table 6	Mean annual temperature (MAT, °C), mean annual range of temperature (MART, °C), winter mean temperature (CQtrMT, °C), probability of datapoint (p) and relative probability of datapoint (p-rel) of all records of Ceroxyloideae used in this study
Table 7	Mean annual temperature (MAT, °C), mean annual range of temperature (MART, °C), winter mean temperature (CQtrMT, °C), probability of datapoint (p) and relative probability of datapoint (p-rel) of all records of Coryphoideae used in this study
Table 8	Mean annual temperature (MAT, °C), mean annual range of temperature (MART, °C), winter mean temperature (CQtrMT, °C), probability of datapoint (p) and relative probability of datapoint (p-rel) of all records of Nypoideae used in this study
Table 9	Mean annual temperature (MAT, °C), mean annual range of temperature (MART, °C), winter mean temperature (CQtrMT, °C), probability of datapoint (p) and relative probability of datapoint (p-rel) of all records of Areceae used in this study
Table 10	Mean annual temperature (MAT, °C), mean annual range of temperature (MART, °C), winter mean temperature (CQtrMT, °C), probability of datapoint (p) and relative probability of datapoint (p-rel) of all records of Borasseae used in this study
Table 11	Mean annual temperature (MAT, °C), mean annual range of temperature (MART, °C), winter mean temperature (CQtrMT, °C), probability of datapoint (p) and relative probability of datapoint (p-rel) of all records of Calameae used in this study
Table 12	Mean annual temperature (MAT, °C), mean annual range of temperature (MART, °C), winter mean temperature (CQtrMT, °C), probability of datapoint (p) and relative probability of datapoint (p-rel) of all records of Caryoteae used in this study
Table 13	Mean annual temperature (MAT, °C), mean annual range of temperature (MART, °C), winter mean temperature (CQtrMT, °C), probability of datapoint (p) and relative probability of datapoint (p-rel) of all records of Ceroxyleae used in this study
Table 14	Mean annual temperature (MAT, °C), mean annual range of temperature (MART, °C), winter mean temperature (CQtrMT, °C), probability of datapoint (p) and relative probability of datapoint (p-rel) of all records of Chamedoreeae used in this study
Table 15	Mean annual temperature (MAT, °C), mean annual range of temperature (MART, °C), winter mean temperature (CQtrMT, °C), probability of datapoint (p) and relative probability of datapoint (p-rel) of all records of Cocoseae used in this study
Table 16	Mean annual temperature (MAT, °C), mean annual range of temperature (MART, °C), winter mean temperature (CQtrMT, °C), probability of datapoint (p) and relative probability of datapoint (p-rel) of all records of Corypheae used in this study
Table 17	Mean annual temperature (MAT, °C), mean annual range of temperature (MART, °C), winter mean temperature (CQtrMT, °C), probability of datapoint (p) and relative probability of datapoint (p-rel) of all records of Cryosophileae used in this study
Table 18	Mean annual temperature (MAT, °C), mean annual range of temperature (MART, °C), winter mean temperature (CQtrMT, °C), probability of datapoint (p) and relative probability of datapoint (p-rel) of all records of Cyclospatheae used in this study
Table 19	Mean annual temperature (MAT, °C), mean annual range of temperature (MART, °C), winter mean temperature (CQtrMT, °C), probability of datapoint (p) and relative probability of datapoint (p-rel) of all records of Euterpeae used in this study
Table 20	Mean annual temperature (MAT, °C), mean annual range of temperature (MART, °C), winter mean temperature (CQtrMT, °C), probability of datapoint (p) and relative probability of datapoint (p-rel) of all records of Geonomeae used in this study
Table 21	Mean annual temperature (MAT, °C), mean annual range of temperature (MART, °C), winter mean temperature (CQtrMT, °C), probability of datapoint (p) and relative probability of datapoint (p-rel) of all records of Iriarteeae used in this study
Table 22	Mean annual temperature (MAT, °C), mean annual range of temperature (MART, °C), winter mean temperature (CQtrMT, °C), probability of datapoint (p) and relative probability of datapoint (p-rel) of all records of Leopoldineae used in this study
Table 23	Mean annual temperature (MAT, °C), mean annual range of temperature (MART, °C), winter mean temperature (CQtrMT, °C), probability of datapoint (p) and relative probability of datapoint (p-rel) of all records of Lepidocaryeae used in this study
Table 24	Mean annual temperature (MAT, °C), mean annual range of temperature (MART, °C), winter mean temperature (CQtrMT, °C), probability of datapoint (p) and relative probability of datapoint (p-rel) of all records of Manicarieae used in this study
Table 25	Mean annual temperature (MAT, °C), mean annual range of temperature (MART, °C), winter mean temperature (CQtrMT, °C), probability of datapoint (p) and relative probability of datapoint (p-rel) of all records of Oranieae used in this study
Table 26	Mean annual temperature (MAT, °C), mean annual range of temperature (MART, °C), winter mean temperature (CQtrMT, °C), probability of datapoint (p) and relative probability of datapoint (p-rel) of all records of Phoeniceae used in this study
Table 27	Mean annual temperature (MAT, °C), mean annual range of temperature (MART, °C), winter mean temperature (CQtrMT, °C), probability of datapoint (p) and relative probability of datapoint (p-rel) of all records of Phytelephanteae used in this study
Table 28	Mean annual temperature (MAT, °C), mean annual range of temperature (MART, °C), winter mean temperature (CQtrMT, °C), probability of datapoint (p) and relative probability of datapoint (p-rel) of all records of Podococceae used in this study
Table 29	Mean annual temperature (MAT, °C), mean annual range of temperature (MART, °C), winter mean temperature (CQtrMT, °C), probability of datapoint (p) and relative probability of datapoint (p-rel) of all records of Reinhardtieae used in this study
Table 30	Mean annual temperature (MAT, °C), mean annual range of temperature (MART, °C), winter mean temperature (CQtrMT, °C), probability of datapoint (p) and relative probability of datapoint (p-rel) of all records of Roystoneeae used in this study
Table 31	Mean annual temperature (MAT, °C), mean annual range of temperature (MART, °C), winter mean temperature (CQtrMT, °C), probability of datapoint (p) and relative probability of datapoint (p-rel) of all records of Sabaleae used in this study
Table 32	Mean annual temperature (MAT, °C), mean annual range of temperature (MART, °C), winter mean temperature (CQtrMT, °C), probability of datapoint (p) and relative probability of datapoint (p-rel) of all records of Sclerospermeae used in this study
Table 33	Mean annual temperature (MAT, °C), mean annual range of temperature (MART, °C), winter mean temperature (CQtrMT, °C), probability of datapoint (p) and relative probability of datapoint (p-rel) of all records of Trachycarpeae used in this study
Table 34	Climate station data from North America and Australasia of winter mean temperature (CQtrMT, °C) and coldest month mean temperature (CMMT, °C). This data was used to create a transform function between CQtrMT and CMMT, as CMMT is the variable commonly used in palaeoclimatic reconstructions, but CQtrMT is the variable most commonly used in gridded climate models

## Sheet: 1
species	Tribe	Native range	Issues	Cultivation/uses
Adonidia merrillii	Areceae	Philippines	Naturalized	Ornamental
Archontophoenix alexandrae	Areceae	East Australia	Cultivated and naturalized	Ornamental
Archontophoenix cunninghamiana	Areceae	East Australia	Widely cultivated and invasive	Ornamental
Areca catechu	Areceae	Southeast Asia and Melanesia	Early cultivation, native range unclear	Ornamental, medicinal
Areca triandra	Areceae	Southeast Asia	Naturalized	Unclear
Arenga engleri	Caryoteae	Taiwan, Japan	Naturalized	Unclear
Arenga tremula	Caryoteae	Southeast Asia	Native range unclear	Edible
Attalea speciosa	Cocoseae	Brazil	Cultivated and weedy	Oil production
Bactris gasipaes	Cocoseae	Northern South America	Native range unclear	Edible
Bismarckia nobilis	Borasseae	Madagascar	Cultivated	Ornamental
Borassus flabellifer	Borasseae	Southeast Asia and India	Naturalized	Ornamental, fibre and edible
Brahea armata	Trachycarpeae	Baja California	Cultivated	Ornamental
Brahea edulis	Trachycarpeae	Guadelupe Island	Cultivated	Ornamental
Butia capitata	Cocoseae	Argentina, Brazil, Uruguay	Naturalized	Ornamental and edible
Caryota mitis	Caryoteae	Southeast Asia and India	Naturalized	Ornamental
Caryota urens	Caryoteae	Southeast Asia	Cultivated	Ornamental
Ceroxylon quindiuense	Ceroxyleae	Colombia, Peru	Cultivated	Ornamental
Chamaedorea cataractarum	Chamaedoreeae	Central America	Cultivated	Ornamental
Chamaedorea elegans	Chamaedoreeae	Mexico, Guatemala	Cultivated	Ornamental
Chamaedorea metallica	Chamaedoreeae	Central America	Cultivated	Ornamental
Chamaedorea seifrizii	Chamaedoreeae	Central America	Cultivated	Ornamental
Chamaerops humilis	Trachycarpeae	Mediterranean	Widely cultivated	Ornamental
Coccothrinax barbadensis	Cryosophileae	Caribbean	Cultivated	Ornamental
Coccothrinax miraguano	Cryosophileae	Caribbean	Cultivated	Ornamental
Cocos nucifera	Cocoseae	Tropics	Origin unclear and cultivated	Edible
Copernicia macroglossa	Trachycarpeae	Cuba	Cultivated	Ornamental
Corypha umbraculifera	Corypheae	India, Sri Lanka	Cultivated	Ornamental
Dypsis lutescens	Areceae	Madagascar	Naturalized	Ornamental
Elaeis guineensis	Cocoseae	Southwest africa	Naturalized	Oil production
Euterpe oleracea	Euterpeae	Northern South America	Cultivated	Edible
Howea forsteriana	Areceae	Lord Howe Island	Cultivated	Ornamental
Hyophorbe lagenicaulis	Chamaedoreeae	Mauritius	Cultivated	Ornamental/Preservation
Hyophorbe verschaffeltii	Chamaedoreeae	Mauritius	Cultivated	Ornamental/Preservation
Hyphaene compressa	Borasseae	Northeast Africa	Cultivated	Ornamental
Hyphaene thebaica	Borasseae	North Africa, Arabian Peninsula	Naturalized	Ornamental, edible
Jubaea chilensis	Cocoseae	Chile	Cultivated	Ornamental, edible
Livistona chinensis	Trachycarpeae	China	Naturalized	Ornamental
Metroxylon sagu	Calameae	Indonesia, New Guinea	Naturalized	Edible
Nypa fruticans	Nypoideae	Southeast Asia, Australia	Naturalized	Edible
Phoenix canariensis	Phoeniceae	Canary Islands	Cultivated	Ornamental
Phoenix dactylifera	Phoeniceae	Iraq, Iran	Production crop and origin unclear	Edible
Phoenix reclinata	Phoeniceae	Africa, Arabian Peninsula	Naturalized	Edible
Phoenix roebelenii	Phoeniceae	China	Cultivated	Ornamental
Phoenix rupicola	Phoeniceae	India, Bhutan	Naturalized	Ornamental
Phoenix sylvestris	Phoeniceae	India	Naturalized	Ornamental
Pritchardia pacifica	Trachycarpeae	Tonga	Cultivated	Ornamental
Ptychosperma elegans	Areceae	Australia	Naturalized	Ornamental
Rhapis excelsa	Trachycarpeae	China	Cultivated	Ornamental
Roystonea oleracea	Roystoneeae	Caribbean, Venezuela, Colombia	Cultivated	Ornamental
Roystonea regia	Roystoneeae	Caribbean	Cultivated	Ornamental
Sabal minor	Sabaleae	USA, Mexico	Cultivated	Ornamental
Sabal palmetto	Sabaleae	USA, Caribbean	Cultivated	Ornamental
Syagrus romanzoffiana	Cocoseae	Paraguay, Argentina	Invasive	Ornamental
Trachycarpus fortunei	Trachycarpeae	China, Japan, India	Cultivation	Ornamental
Washingtonia filifera	Trachycarpeae	USA, Mexico	Naturalized	Ornamental
Washingtonia robusta	Trachycarpeae	Mexico	Naturalized	Ornamental

## Sheet: 2
Master dataset download source: DOI10.15468/dl.kevers
Datasets	Number of Occurences Used	Citation
Bioimages	1	Baskauf S (2014). Bioimages. Vanderbilt University. Occurrence Dataset https://doi.org/10.15468/jib4rt accessed via GBIF.org on 2017-08-29.
Registros biológicos del Humedal Santa Maria del Lago 1999-2013	2	Mayorga J M (2014). Registros biológicos del Humedal Santa Maria del Lago 1999-2013. Secretaría Distrital de Ambiente. Occurrence Dataset https://doi.org/10.15468/uvzgpk accessed via GBIF.org on 2017-08-29.
Inventory of Wari maro forest (Benin)	3	ATCHADE N, GANGLO J C (2016). Inventory of Wari maro forest (Benin). Version 1.1. GBIF Benin. Occurrence Dataset https://doi.org/10.15468/xwvi5c accessed via GBIF.org on 2017-08-29.
National Biodiversity Data Bank. Observation records, 1900-2014	3	Tushabe H (2015). National Biodiversity Data Bank. Observation records, 1900-2014. Albertine Rift Conservation Society (ARCOS). Occurrence Dataset https://doi.org/10.15468/djzgie accessed via GBIF.org on 2017-08-29.
Marie-Victorin Herbarium (MT) - Plantes vasculaires	63	Brouillet L, Shorthouse D (2017). Marie-Victorin Herbarium (MT) - Plantes vasculaires. Version 14.4. Université de Montréal Biodiversity Centre. Occurrence Dataset https://doi.org/10.5886/rzav8bu2 accessed via GBIF.org on 2017-08-29.
SPFw - Xiloteca do Instituto de Biociências da Universidade de São Paulo	18	Ceccantini G (2017). SPFw - Xiloteca do Instituto de Biociências da Universidade de São Paulo. Version 1.28. Universidade de São Paulo. Occurrence Dataset https://doi.org/10.15468/sihvr7 accessed via GBIF.org on 2017-08-29.
JOI - Herbário Joinvillea	7	Hering-Rinnert C (2017). JOI - Herbário Joinvillea. Version 1.28. Universidade da Região de Joinville. Occurrence Dataset https://doi.org/10.15468/xykprp accessed via GBIF.org on 2017-08-29.
OEH Atlas of NSW Wildlife	7981	Office of Environment and Heritage, Department of Premier and Cabinet representing the State of New South Wales (2017). OEH Atlas of NSW Wildlife. Occurrence Dataset https://doi.org/10.15468/14jd9g accessed via GBIF.org on 2017-08-29.
A global database for the distributions of crop wild relatives	1464	Sotelo H, Helpdesk G N (2017). A global database for the distributions of crop wild relatives. Version 1.5. Centro Internacional de Agricultura Tropical (CIAT). Occurrence Dataset https://doi.org/10.15468/jyrthk accessed via GBIF.org on 2017-08-29.
Tejidos colectados en la ventana de biodiversidad Montes de María, Municipio de Colosó, Sucre, Colombia	1	Vela Vargas I M (2017). Tejidos colectados en la ventana de biodiversidad Montes de María, Municipio de Colosó, Sucre, Colombia. Version 1.1. Instituto de Investigación de Recursos Biológicos Alexander von Humboldt. Occurrence Dataset https://doi.org/10.15472/ikthxf accessed via GBIF.org on 2017-08-29.
University of British Columbia Herbarium (UBC) - Vascular Plant Collection	6	Jennings L (2016). University of British Columbia Herbarium (UBC) - Vascular Plant Collection. Version 16.1. University of British Columbia. Occurrence Dataset https://doi.org/10.5886/rtt57cc9 accessed via GBIF.org on 2017-08-29.
Diagnóstico del aprovechamiento de flora y fauna por los mayas del Ejido Petcacab y evaluación de la cacería y pesca, Felipe Carrillo Puerto, Quintana Roo	117	Vidal Chan Rivas C, Ramos Rivera P (2017). Diagnóstico del aprovechamiento de flora y fauna por los mayas del Ejido Petcacab y evaluación de la cacería y pesca, Felipe Carrillo Puerto, Quintana Roo. Version 1.3. Comisión nacional para el conocimiento y uso de la biodiversidad. Occurrence Dataset https://doi.org/10.15468/liq2un accessed via GBIF.org on 2017-08-29.
HUEM - Herbário da Universidade Estadual de Maringá	9	Conceição de Souza M (2017). HUEM - Herbário da Universidade Estadual de Maringá. Version 1.29. Universidade Estadual de Maringá. Occurrence Dataset https://doi.org/10.15468/35v8cn accessed via GBIF.org on 2017-08-29.
HUFU - Herbarium Uberlandense	2	Romero R (2017). HUFU - Herbarium Uberlandense. Version 1.29. Universidade Federal de Uberlândia. Occurrence Dataset https://doi.org/10.15468/m2murq accessed via GBIF.org on 2017-08-29.
Phanerogamic Botanical Collections (S)	159	Telenius A, Shah M (2016). Phanerogamic Botanical Collections (S). GBIF-Sweden. Occurrence Dataset https://doi.org/10.15468/yo3mmu accessed via GBIF.org on 2017-08-29.
PRECIS (KwaZulu-Natal Herbarium)	100	South African National Biodiversity Institute. PRECIS (KwaZulu-Natal Herbarium). Occurrence Dataset https://doi.org/10.15468/wbw5v0 accessed via GBIF.org on 2017-08-29.
University of Vienna, Institute for Botany - Herbarium WU	62	University of Vienna, Institute for Botany - Herbarium WU. University of Vienna, Institute for Botany - Herbarium WU. Occurrence Dataset https://doi.org/10.15468/tnj8wm accessed via GBIF.org on 2017-08-29.
Composición florística y estructura de una parcela permanente en bosques húmedos tropicales del río Cajambre (Guandal), municipio de Buenaventura, Valle del Cauca	554	González Martínez R, Quintana Vargas A (2017). Composición florística y estructura de una parcela permanente en bosques húmedos tropicales del río Cajambre (Guandal), municipio de Buenaventura, Valle del Cauca. Version 9.2. Instituto de Investigación de Recursos Biológicos Alexander von Humboldt. Occurrence Dataset https://doi.org/10.15472/jhmnrq accessed via GBIF.org on 2017-08-29.
UFG - Herbário da Universidade Federal de Goiás	43	de Oliveira Diniz Neres D, Ângelo Rizzo J (2017). UFG - Herbário da Universidade Federal de Goiás. Version 1.28. Universidade Federal de Goiás. Occurrence Dataset https://doi.org/10.15468/jn3v2g accessed via GBIF.org on 2017-08-29.
MFS - Herbário Profª. Drª. Marlene Freitas da Silva	97	Cristina Araújo Lucas F (2017). MFS - Herbário Profª. Drª. Marlene Freitas da Silva. Version 1.28. Universidade do Estado do Pará. Occurrence Dataset https://doi.org/10.15468/bzidql accessed via GBIF.org on 2017-08-29.
Colección nacional de palmas de Colombia - JBQ	213	Manrique Fierro H F (2017). Colección nacional de palmas de Colombia - JBQ. Version 5.2. Jardín Botánico del Quindío. Occurrence Dataset https://doi.org/10.15472/1rhjvl accessed via GBIF.org on 2017-08-29.
Census of the flora of Benin	53	KINGBO A, KIKI P P B (2016). Census of the flora of Benin. Version 1.2. GBIF Benin. Occurrence Dataset https://doi.org/10.15468/jgauer accessed via GBIF.org on 2017-08-29.
DVPR - Herbário da Universidade Tecnológica Federal do Paraná - Dois Vizinhos	2	Aparecida Estevan D, Ferrari F (2017). DVPR - Herbário da Universidade Tecnológica Federal do Paraná - Dois Vizinhos. Version 1.28. Universidade Tecnológica Federal do Paraná - Campus Dois Vizinhos. Occurrence Dataset https://doi.org/10.15468/utbo2g accessed via GBIF.org on 2017-08-29.
IAC - Herbário do Instituto Agronômico de Campinas	235	B. Torres R (2017). IAC - Herbário do Instituto Agronômico de Campinas. Version 1.28. Instituto Agronômico (IAC). Occurrence Dataset https://doi.org/10.15468/w48pii accessed via GBIF.org on 2017-08-29.
Agroforestry plant species found in protected areas and riparian lands in Sudano-guinean and Sudanian agroecological zones. Data mobilized in the framework of BID National project BID-AF2015-0065-NAC and funded by EU	70	Gbetoho A J, Gangnibo C (2016). Agroforestry plant species found in protected areas and riparian lands in Sudano-guinean and Sudanian agroecological zones. Data mobilized in the framework of BID National project BID-AF2015-0065-NAC and funded by EU. Version 1.2. GBIF Benin. Occurrence Dataset https://doi.org/10.15468/lcbrct accessed via GBIF.org on 2017-08-29.
Flora vascular de las llanuras aluviales del bajo río Nechí (Antioquia, Colombia)	65	Pinto J (2017). Flora vascular de las llanuras aluviales del bajo río Nechí (Antioquia, Colombia). Version 2.4. Fundación Estación Biológica Guayacanal. Occurrence Dataset https://doi.org/10.15472/hq5r5x accessed via GBIF.org on 2017-08-29.
FLOR - Herbário do Departamento de Botânica da Universidade Federal de Santa Catarina	4	Zannin (plantas vasculares) A, Alice Neves (fungos) M, Bonomi Barufi (algas) J (2017). FLOR - Herbário do Departamento de Botânica da Universidade Federal de Santa Catarina. Version 1.32. Universidade Federal de Santa Catarina. Occurrence Dataset https://doi.org/10.15468/yaie53 accessed via GBIF.org on 2017-08-29.
Inventario florístico de Tetipac y sus alrededores (Sierra de Taxco)	1	Martínez Gordillo M J, Ramos Rivera P (2017). Inventario florístico de Tetipac y sus alrededores (Sierra de Taxco). Version 1.3. Comisión nacional para el conocimiento y uso de la biodiversidad. Occurrence Dataset https://doi.org/10.15468/n28d2r accessed via GBIF.org on 2017-08-29.
Census of secondary forest of Itchèdè-Toffo (Southern Benin)	3	Hounsa M, Ganglo J C (2016). Census of secondary forest of Itchèdè-Toffo (Southern Benin). GBIF Benin. Occurrence Dataset https://doi.org/10.15468/mqurnm accessed via GBIF.org on 2017-08-29.
HTSA-Carpoteca - Carpoteca do Trópico Semiárido	14	Helena Piedade Kiill L (2017). HTSA-Carpoteca - Carpoteca do Trópico Semiárido. Version 1.28. Embrapa Semiárido. Occurrence Dataset https://doi.org/10.15468/utviiq accessed via GBIF.org on 2017-08-29.
Naturalis Biodiversity Center (NL) - Botany Leiden	5230	Creuwels J (2017). Naturalis Biodiversity Center (NL) - Botany. Naturalis Biodiversity Center. Occurrence Dataset https://doi.org/10.15468/ib5ypt accessed via GBIF.org on 2017-08-29.
SPSF - Herbário Dom Bento José Pickel	32	Batista Baitello J (2017). SPSF - Herbário Dom Bento José Pickel. Version 1.29. Instituto Florestal. Occurrence Dataset https://doi.org/10.15468/rw7kke accessed via GBIF.org on 2017-08-29.
SP - Herbário do Estado "Maria Eneyda P. Kaufmann Fidalgo" - Coleção de Fanerógamas	385	Cândida Henrique Mamede M (2017). SP - Herbário do Estado "Maria Eneyda P. Kaufmann Fidalgo" - Coleção de Fanerógamas. Version 1.31. Instituto de Botânica, São Paulo. Occurrence Dataset https://doi.org/10.15468/axlcjr accessed via GBIF.org on 2017-08-29.
PRECIS	86	South African National Biodiversity Institute. PRECIS. Occurrence Dataset https://doi.org/10.15468/rckmn2 accessed via GBIF.org on 2017-08-29.
Herbario Nacional Colombiano (COL)	8539	Raz L, Agudelo H (2016). Herbario Nacional Colombiano (COL). Version 13.4. Universidad Nacional de Colombia. Occurrence Dataset https://doi.org/10.15472/ea8sek accessed via GBIF.org on 2017-08-29.
Funed-Pol - Coleção de lâminas de grãos de pólen	8	Margarida Alves Ferreira Bastos E (2017). Funed-Pol - Coleção de lâminas de grãos de pólen. Version 1.28. Fundação Ezequiel Dias. Occurrence Dataset https://doi.org/10.15468/0mw2hm accessed via GBIF.org on 2017-08-30.
Flora del municipio de Culiacán, Sinaloa	4	Vega Aviña R, Ramos Rivera P (2017). Flora del municipio de Culiacán, Sinaloa. Version 1.3. Comisión nacional para el conocimiento y uso de la biodiversidad. Occurrence Dataset https://doi.org/10.15468/5rt4fv accessed via GBIF.org on 2017-08-30.
UTEP Plants (Arctos)	1	Mayfield T (2017). UTEP Plants (Arctos). Version 5.4. University of Texas at El Paso Biodiversity Collections. Occurrence Dataset https://doi.org/10.15468/yhb6ky accessed via GBIF.org on 2017-08-30.
Plant Specimen in Yunnan, China from Herbarium (PE),Institute of Botany, Chinese Academy of Sciences	128	Zhang X, xu Z (2014). Plant Specimen in Yunnan, China from Herbarium (PE),Institute of Botany, Chinese Academy of Sciences. Chinese Academy of Sciences (CAS). Occurrence Dataset https://doi.org/10.15468/kvfygp accessed via GBIF.org on 2017-08-30.
Computarización de las colectas del estado de Morelos depositadas en el Herbario HUMO de la Universidad Autónoma del Estado de Morelos	11	Flores Palacios A, Ramos Rivera P (2017). Computarización de las colectas del estado de Morelos depositadas en el Herbario HUMO de la Universidad Autónoma del Estado de Morelos. Version 1.3. Comisión nacional para el conocimiento y uso de la biodiversidad. Occurrence Dataset https://doi.org/10.15468/b1oury accessed via GBIF.org on 2017-08-30.
SPF - Herbário da Universidade de São Paulo	527	de Mello-Silva R (2017). SPF - Herbário da Universidade de São Paulo. Version 1.28. Universidade de São Paulo. Occurrence Dataset https://doi.org/10.15468/hnlkxx accessed via GBIF.org on 2017-08-30.
Segunda caracterización biológica de plantas del proyecto "Incorporación de la Biodiversidad en el sector cafetero en Colombia"	20	Buitrago Giraldo M C, Gómez J A (2016). Segunda caracterización biológica de plantas del proyecto "Incorporación de la Biodiversidad en el sector cafetero en Colombia". Version 5.1. Federación Nacional de Cafeteros de Colombia. Occurrence Dataset https://doi.org/10.15472/c2qt00 accessed via GBIF.org on 2017-08-30.
Fauna y flora de la cuenca media del río Lebrija en Rionegro, Santander	6	Dueñas A (2017). Fauna y flora de la cuenca media del río Lebrija en Rionegro, Santander. Version 2.1. Instituto de Investigación de Recursos Biológicos Alexander von Humboldt. Occurrence Dataset https://doi.org/10.15472/s7nkkz accessed via GBIF.org on 2017-08-30.
Census of plant species in Bonou forest reserve (Southern Benin)	20	GAGNIBO C N, GBETOHO A J (2016). Census of plant species in Bonou forest reserve (Southern Benin). Version 1.2. GBIF Benin. Occurrence Dataset https://doi.org/10.15468/gcoa2d accessed via GBIF.org on 2017-08-30.
UFP - Herbário UFP - Geraldo Mariz	46	Carvalho de Alencar Barbosa M (2017). UFP - Herbário UFP - Geraldo Mariz. Version 1.28. Universidade Federal de Pernambuco. Occurrence Dataset https://doi.org/10.15468/k0gqg4 accessed via GBIF.org on 2017-08-30.
Registros restauración ecológica- Magdalena medio	2	Gutierrez Camargo J C (2017). Registros restauración ecológica- Magdalena medio. Version 14.5. Fundación Alma. Occurrence Dataset https://doi.org/10.15472/r2s16u accessed via GBIF.org on 2017-08-30.
NPL collections	1	Molineux A, Thompson A (2015). NPL collections. The Non-vertebrate Paleontology Laboratory at The University of Texas at Austin. Occurrence Dataset https://doi.org/10.15468/thhw9c accessed via GBIF.org on 2017-08-30.
Sistematización de la colección entomológica y actualización de la colección del herbario CHIP del Instituto de Historia Natural y Ecología (IHNE), Chiapas	130	Escobar Ocampo M C, Ramos Rivera P (2017). Sistematización de la colección entomológica y actualización de la colección del herbario CHIP del Instituto de Historia Natural y Ecología (IHNE), Chiapas. Version 1.3. Comisión nacional para el conocimiento y uso de la biodiversidad. Occurrence Dataset https://doi.org/10.15468/uuqwiu accessed via GBIF.org on 2017-08-30.
Tejidos colectados en la ventana Beltrán, corregimiento Paquiló, Municipio de Beltrán, Cundinamarca	2	Hurtado Guerra A M (2017). Tejidos colectados en la ventana Beltrán, corregimiento Paquiló, Municipio de Beltrán, Cundinamarca. Version 2.1. Instituto de Investigación de Recursos Biológicos Alexander von Humboldt. Occurrence Dataset https://doi.org/10.15472/2gbagn accessed via GBIF.org on 2017-08-30.
Colección Herbario Federico Medem Bogotá - FMB	1870	Borja-Acosta K (2017). Colección Herbario Federico Medem Bogotá - FMB. Version 31.1. Instituto de Investigación de Recursos Biológicos Alexander von Humboldt. Occurrence Dataset https://doi.org/10.15472/j8284t accessed via GBIF.org on 2017-08-30.
Checklist of aquatic and marshy Monocotyledons from the Araguaia River basin, Brazilian Cerrado	2	Oliveira A (2016). Checklist of aquatic and marshy Monocotyledons from the Araguaia River basin, Brazilian Cerrado. Biodiversity Data Journal. Checklist Dataset https://doi.org/10.3897/bdj.4.e7085 accessed via GBIF.org on 2017-08-30.
Caracterización biológica de la ventana de biodiversidad Río Guamués, corregimiento El Encano, Municipio de Pasto, Nariño, Colombia	1	Revelo Salazar J V, Martínez M M (2017). Caracterización biológica de la ventana de biodiversidad Río Guamués, corregimiento El Encano, Municipio de Pasto, Nariño, Colombia. Version 2.1. Instituto de Investigación de Recursos Biológicos Alexander von Humboldt. Occurrence Dataset https://doi.org/10.15472/7tk1wz accessed via GBIF.org on 2017-08-30.
HERBAM - Herbário da Amazônia Meridional	65	Regina Araújo Soares Lopes C (2017). HERBAM - Herbário da Amazônia Meridional. Version 1.30. Universidade do Estado de Mato Grosso. Occurrence Dataset https://doi.org/10.15468/dlorqh accessed via GBIF.org on 2017-08-30.
Herbario Pontificia Universidad Javeriana	120	García N (2016). Herbario Pontificia Universidad Javeriana. Version 4.0. Pontificia Universidad Javeriana. Occurrence Dataset https://doi.org/10.15472/oyj27o accessed via GBIF.org on 2017-08-30.
ICN - Herbário do Instituto de Ciências Naturais	14	Teixeira de Souza Chies T, Fernando Prado J (2017). ICN - Herbário do Instituto de Ciências Naturais. Version 1.29. Universidade Federal do Rio Grande do Sul. Occurrence Dataset https://doi.org/10.15468/gwuezt accessed via GBIF.org on 2017-08-30.
IICT Herbário LISC	29	Figueira R (2016). IICT Herbário LISC. Version 4.1. Instituto de Investigação Científica Tropical. Occurrence Dataset https://doi.org/10.15468/iinlqm accessed via GBIF.org on 2017-08-30.
Herbario Universidad de Antioquia (HUA)	254	Martínez Figueroa Y M (2016). Herbario Universidad de Antioquia (HUA). Version 7.0. Universidad de Antioquia. Occurrence Dataset https://doi.org/10.15472/esjdio accessed via GBIF.org on 2017-08-30.
Inventario Español de Especies Terrestres (MAGRAMA)	51	Villares J M (2015). Inventario Español de Especies Terrestres (MAGRAMA). Ministry of Agriculture, Food and Environment. Occurrence Dataset https://doi.org/10.15468/f0qd41 accessed via GBIF.org on 2017-08-30.
University of Alberta Vascular Plant Herbarium (ALTA-VP)	2	Brunet B, Whittome J (2017). University of Alberta Vascular Plant Herbarium (ALTA-VP). Version 10.11. University of Alberta Museums. Occurrence Dataset https://doi.org/10.18165/qssyvr accessed via GBIF.org on 2017-08-30.
Some Plant Specimens from KUN, IBSC, NAS Herbarium in China from 1900 to 1950	253	Yang Z, Xu Z (2016). Some Plant Specimens from KUN, IBSC, NAS Herbarium in China from 1900 to 1950. Chinese Academy of Sciences (CAS). Occurrence Dataset https://doi.org/10.15468/irnwew accessed via GBIF.org on 2017-08-30.
Plant Specimen from Herbarium (CDBI) in China, Chengdu Institute of Botany, Chinese Academy of Sciences	17	Gao X, xu Z (2014). Plant Specimen from Herbarium (CDBI) in China, Chengdu Institute of Botany, Chinese Academy of Sciences. Chinese Academy of Sciences (CAS). Occurrence Dataset https://doi.org/10.15468/pui83d accessed via GBIF.org on 2017-08-30.
Árboles de Chiapas: registro georreferenciado de los ejemplares depositados en el herbario de la Academia de Ciencias de California (CAS)	45	González Espinosa M, Ramos Rivera P (2017). Árboles de Chiapas: registro georreferenciado de los ejemplares depositados en el herbario de la Academia de Ciencias de California (CAS). Version 1.3. Comisión nacional para el conocimiento y uso de la biodiversidad. Occurrence Dataset https://doi.org/10.15468/lawnyb accessed via GBIF.org on 2017-08-30.
BioGIS - Vascular plants - Israeli Gene Bank	5	Horvitz N (2015). BioGIS - Vascular plants - Israeli Gene Bank. Israel Nature and Parks Authority. Occurrence Dataset https://doi.org/10.15468/jhysv3 accessed via GBIF.org on 2017-08-30.
Colección del Herbario de la Universidad Tecnológica del Chocó	85	Ledezma Renteria E (2016). Colección del Herbario de la Universidad Tecnológica del Chocó. Version 4.0. Universidad Tecnológica del Chocó. Occurrence Dataset https://doi.org/10.15472/viv3ue accessed via GBIF.org on 2017-08-30.
Caracterización florística y estructura de los relictos de bosque seco tropical en el bajo Cauca, jurisdicción Corantioquia	9	Idárraga Piedrahíta Á, Quintana Vargas A M (2017). Caracterización florística y estructura de los relictos de bosque seco tropical en el bajo Cauca, jurisdicción Corantioquia. Version 7.8. Instituto de Investigación de Recursos Biológicos Alexander von Humboldt. Occurrence Dataset https://doi.org/10.15472/m6zrgg accessed via GBIF.org on 2017-08-30.
Fauna y flora del municipio de Tame, Arauca	3	Angarita-Sierra T, Vasquez Valderrama M (2017). Fauna y flora del municipio de Tame, Arauca. Version 2.1. Instituto de Investigación de Recursos Biológicos Alexander von Humboldt. Occurrence Dataset https://doi.org/10.15472/doxuuv accessed via GBIF.org on 2017-08-30.
The digitization of plant specimens of NTU	236	Hsieh C, Lai K (2017). The digitization of plant specimens of NTU. Version 5.1. TELDAP. Occurrence Dataset https://doi.org/10.15468/sdyzw5 accessed via GBIF.org on 2017-08-30.
Levantamento de Arbóreas do Parque Nacional do Jaú	3	Oliveira Feitosa Y, Fernandez Piedade M T (2015). Levantamento de Arbóreas do Parque Nacional do Jaú. Instituto Nacional de Pesquisas da Amazônia - INPA. Occurrence Dataset https://doi.org/10.15468/r7rsl4 accessed via GBIF.org on 2017-08-30.
SA Flora (BDBSA)	307	South Australia, Department of Environment and Natural Resources (2017). SA Flora (BDBSA). Occurrence Dataset https://doi.org/10.15468/af24d8 accessed via GBIF.org on 2017-08-30.
Herbario virtual bosques secos de Colombia - Sección herbario ICESI	12	Gamboa F, Pérez Medina S (2015). Herbario virtual bosques secos de Colombia - Sección herbario ICESI. Universidad Icesi. Occurrence Dataset https://doi.org/10.15468/macjoc accessed via GBIF.org on 2017-08-30.
Depuración de la colección y base de datos del Herbario CICY. Fase IV	787	Carnevali Fernández Concha G, Ramos Rivera P (2017). Depuración de la colección y base de datos del Herbario CICY. Fase IV. Version 1.4. Comisión nacional para el conocimiento y uso de la biodiversidad. Occurrence Dataset https://doi.org/10.15468/9pmytr accessed via GBIF.org on 2017-08-30.
HUEFS - Herbario da Universidade Estadual de Feira de Santana	345	Paganucci Queiroz L (2017). HUEFS - Herbario da Universidade Estadual de Feira de Santana. Version 1.28. Universidade Estadual de Feira de Santana. Occurrence Dataset https://doi.org/10.15468/6ymx97 accessed via GBIF.org on 2017-08-30.
Colección Herbario Universidad Católica de Oriente	27	Montes Salazar S C, Quijano Abril M A (2017). Colección Herbario Universidad Católica de Oriente. Version 9.4. Universidad Católica de Oriente. Occurrence Dataset https://doi.org/10.15472/iricit accessed via GBIF.org on 2017-08-30.
Caracterizaciones rápidas de biodiversidad en grupos biológicos de la planicie del valle del río Cauca	8	Guañarita Bañol A M (2015). Caracterizaciones rápidas de biodiversidad en grupos biológicos de la planicie del valle del río Cauca. Universidad Icesi. Occurrence Dataset https://doi.org/10.15468/imkdqp accessed via GBIF.org on 2017-08-30.
Museu Paraense Emilio Goeldi Herbarium	28	Viana P (2016). Museu Paraense Emilio Goeldi Herbarium. Museu Paraense Emílio Goeldi. Occurrence Dataset https://doi.org/10.15468/igjr8k accessed via GBIF.org on 2017-08-30.
The publication of primary biological events in the international GBIF (Global Biodiversity Information Facility) network: A case study with a small dataset of field collected occurrence samples of Buriti palms (Mauritia flexuosa).	7	Leyh W (2014). The publication of primary biological events in the international GBIF (Global Biodiversity Information Facility) network: A case study with a small dataset of field collected occurrence samples of Buriti palms (Mauritia flexuosa).. Laboratory of Ecology and Evolution of Plants, at Universidade Federal de Vicosa. Occurrence Dataset https://doi.org/10.15468/auz3cf accessed via GBIF.…
Análisis de los efectos ecológicos del aprovechamiento forestal en el Corredor Biológico Mesoamericano: mamíferos, plantas y sus interacciones	79	Dirzo Minjarez R, Ramos Rivera P (2017). Análisis de los efectos ecológicos del aprovechamiento forestal en el Corredor Biológico Mesoamericano: mamíferos, plantas y sus interacciones. Version 1.3. Comisión nacional para el conocimiento y uso de la biodiversidad. Occurrence Dataset https://doi.org/10.15468/wrj9s5 accessed via GBIF.org on 2017-08-30.
HBRA - Herbário do Instituto de Estudos Costeiros da Universidade Federal do Pará	42	Pietrobom Silva M R, Mehlig U (2017). HBRA - Herbário do Instituto de Estudos Costeiros da Universidade Federal do Pará. Version 1.31. Instituto de Estudos Costeiros ( IECOS ). Occurrence Dataset https://doi.org/10.15468/3w9k3k accessed via GBIF.org on 2017-08-30.
CESJ - Herbário Leopoldo Krieger	1	Regina Gonçalves Salimena F (2017). CESJ - Herbário Leopoldo Krieger. Version 1.33. Universidade Federal de Juiz de Fora. Occurrence Dataset https://doi.org/10.15468/9pwrpu accessed via GBIF.org on 2017-08-30.
Université Pédagogique Nationale de Kinshasa (UPN). Plantes phytosanitaires. - Projet CABIN	1	Royal Museum for Central Africa, Belgium. Université Pédagogique Nationale de Kinshasa (UPN). Plantes phytosanitaires. - Projet CABIN. Occurrence Dataset https://doi.org/10.15468/uh8zby accessed via GBIF.org on 2017-08-30.
Catálogo electrónico de especímenes depositados en el Herbario de la Universidad de Texas en Austin, Fase IV	162	Panero J L, Ramos Rivera P (2017). Catálogo electrónico de especímenes depositados en el Herbario de la Universidad de Texas en Austin, Fase IV. Version 1.3. Comisión nacional para el conocimiento y uso de la biodiversidad. Occurrence Dataset https://doi.org/10.15468/rr9u8o accessed via GBIF.org on 2017-08-30.
El banco de datos del Herbario HCIB en línea (Fase I): Implementación del Sistema Biótica	14	Pérez Navarro J J, Ramos Rivera P (2017). El banco de datos del Herbario HCIB en línea (Fase I): Implementación del Sistema Biótica. Version 1.3. Comisión nacional para el conocimiento y uso de la biodiversidad. Occurrence Dataset https://doi.org/10.15468/doghxc accessed via GBIF.org on 2017-08-30.
Plantas alimenticias incluidas en la dieta local en el municipio de Montería, Córdoba	3	Ávila Castillo F A (2017). Plantas alimenticias incluidas en la dieta local en el municipio de Montería, Córdoba. Version 2.5. Instituto de Investigación de Recursos Biológicos Alexander von Humboldt. Occurrence Dataset https://doi.org/10.15472/6ryaat accessed via GBIF.org on 2017-08-30.
Plantas de La Frontera (ecorregión 12.1.1.1), e inventario florístico del Rancho El Aribabi, municipio de Imuris, Sonora	1	Sánchez Escalante J, Ramos Rivera P (2016). Plantas de La Frontera (ecorregión 12.1.1.1), e inventario florístico del Rancho El Aribabi, municipio de Imuris, Sonora. Version 1.3. Comisión nacional para el conocimiento y uso de la biodiversidad. Occurrence Dataset https://doi.org/10.15468/9jgqgg accessed via GBIF.org on 2017-08-30.
HAMAB - Herbário Amapaense	42	Cantuária P (2017). HAMAB - Herbário Amapaense. Version 1.28. Instituto de Pesquisas Científicas e Tecnológicas do Estado do Amapá. Occurrence Dataset https://doi.org/10.15468/ou76ng accessed via GBIF.org on 2017-08-30.
Actualización de las bases de datos de las colecciones de plantas vasculares y macromicetos del herbario de la UJAT	4	Guadarrama Olivera M D L A, Ramos Rivera P (2017). Actualización de las bases de datos de las colecciones de plantas vasculares y macromicetos del herbario de la UJAT. Version 1.3. Comisión nacional para el conocimiento y uso de la biodiversidad. Occurrence Dataset https://doi.org/10.15468/owpskf accessed via GBIF.org on 2017-08-30.
CMC Cincinnati Museum Center Invertebrate Paleontology	1	Hunda B, Kling A, Storrs G (2016). CMC Cincinnati Museum Center Invertebrate Paleontology. Cincinnati Museum Center. Occurrence Dataset https://doi.org/10.15468/j7sfxq accessed via GBIF.org on 2017-08-30.
Plantae of Costa Rica (INBio)	4357	Vargas M (2016). Plantae of Costa Rica (INBio). Version 1.14. Instituto Nacional de Biodiversidad (INBio), Costa Rica. Occurrence Dataset https://doi.org/10.15468/tgno8a accessed via GBIF.org on 2017-08-30.
Bases de datos del proyecto análisis de la riqueza y el endemismo de la flora de México, con fines de su conservación, usando grupos y métodos selectos	2	Téllez Valdés O, Ramos Rivera P (2017). Bases de datos del proyecto análisis de la riqueza y el endemismo de la flora de México, con fines de su conservación, usando grupos y métodos selectos. Version 1.3. Comisión nacional para el conocimiento y uso de la biodiversidad. Occurrence Dataset https://doi.org/10.15468/orcqkj accessed via GBIF.org on 2017-08-30.
MATRIX project, Mabira in Uganda	4	Eycott A, Breistøl A (2017). MATRIX project, Mabira in Uganda. Version 1.3. University of Bergen - Department of Biology. Occurrence Dataset https://doi.org/10.15468/rmiqhw accessed via GBIF.org on 2017-08-30.
Artdata	157	Shah M, Coulson S (2017). Artportalen (Swedish Species Observation System). Version 92.80. ArtDatabanken. Occurrence Dataset https://doi.org/10.15468/kllkyl accessed via GBIF.org on 2017-08-30.
Herbier du Bénin	17	AKOEGNINOU A (2016). Herbier du Bénin. Version 1.2. GBIF Benin. Occurrence Dataset https://doi.org/10.15468/uxi0h7 accessed via GBIF.org on 2017-08-30.
Flora of tanzania	5	TanBIF. Flora of tanzania. Occurrence Dataset https://doi.org/10.15468/crynjf accessed via GBIF.org on 2017-08-30.
Two new records of palm species for Gabon: Sclerosperma profizianum Valk. & Sunder. and Eremospatha quiquecostulata Becc.	3	Couvreur T (2016). Two new records of palm species for Gabon: Sclerosperma profizianum Valk. & Sunder. and Eremospatha quiquecostulata Becc.. Biodiversity Data Journal. Checklist Dataset https://doi.org/10.3897/bdj.4.e10187 accessed via GBIF.org on 2017-08-30.
MBM - Herbário do Museu Botânico Municipal	34	Tadeu Weidlich Motta J, dos Santos Ribas O (2017). MBM - Herbário do Museu Botânico Municipal. Version 1.29. Museu Botânico Municipal. Occurrence Dataset https://doi.org/10.15468/g6ppmt accessed via GBIF.org on 2017-08-30.
Flora de las playas y dunas costeras de México	87	Espejel Carbajal M I, Ramos Rivera P (2017). Flora de las playas y dunas costeras de México. Version 1.3. Comisión nacional para el conocimiento y uso de la biodiversidad. Occurrence Dataset https://doi.org/10.15468/txdsw3 accessed via GBIF.org on 2017-08-30.
Estudio de la diversidad florística de la región de Nizanda en el Istmo de Tehuantepec, Oaxaca	3	Meave del Castillo J A, Ramos Rivera P (2017). Estudio de la diversidad florística de la región de Nizanda en el Istmo de Tehuantepec, Oaxaca. Version 1.4. Comisión nacional para el conocimiento y uso de la biodiversidad. Occurrence Dataset https://doi.org/10.15468/oqfbcz accessed via GBIF.org on 2017-08-30.
Florística y biogeografía de algunos bosques mesófilos de la Huasteca Hidalguense: Fase I (Tenango de Doria y Tlanchinol)	2	Luna Vega M I, Ramos Rivera P (2017). Florística y biogeografía de algunos bosques mesófilos de la Huasteca Hidalguense: Fase I (Tenango de Doria y Tlanchinol). Version 1.4. Comisión nacional para el conocimiento y uso de la biodiversidad. Occurrence Dataset https://doi.org/10.15468/sbkl18 accessed via GBIF.org on 2017-08-30.
Herbarium - Instituto Nacional de Pesquisas da Amazônia (INPA)	1271	Hopkins M, Campos de Oliveira D (2015). Herbarium - Instituto Nacional de Pesquisas da Amazônia (INPA). Instituto Nacional de Pesquisas da Amazônia - INPA. Occurrence Dataset https://doi.org/10.15468/5ictpz accessed via GBIF.org on 2017-08-30.
Lista florística de la Costa Grande del estado de Guerrero	7	Diego Pérez N, Ramos Rivera P (2017). Lista florística de la Costa Grande del estado de Guerrero. Version 1.4. Comisión nacional para el conocimiento y uso de la biodiversidad. Occurrence Dataset https://doi.org/10.15468/tzxllm accessed via GBIF.org on 2017-08-30.
Tree Diversity and Dynamics of the Forest of Seu Nico (Brazil/MG)	102	Meira Neto J, Leyh W (2015). Tree Diversity and Dynamics of the Forest of Seu Nico (Brazil/MG). Laboratory of Ecology and Evolution of Plants, at Universidade Federal de Vicosa. Occurrence Dataset https://doi.org/10.15468/4ckfsb accessed via GBIF.org on 2017-08-30.
HUFSJ - Herbário da Universidade Federal de São João del-Rei	2	Lara Alves L, Carvalho de Castro G (2017). HUFSJ - Herbário da Universidade Federal de São João del-Rei. Version 1.29. Universidade Federal de São João del-Rei. Occurrence Dataset https://doi.org/10.15468/0bw8yf accessed via GBIF.org on 2017-08-30.
Endemic plants of the Congo basin	25	Groom Q (2017). Endemic plants of the Congo basin. Version 1.1. Botanical Garden Meise. Occurrence Dataset https://doi.org/10.15468/qhdbng accessed via GBIF.org on 2017-08-30.
RB - Rio de Janeiro Botanical Garden Herbarium Collection	691	Forzza R, Dalcin E (2017). RB - Rio de Janeiro Botanical Garden Herbarium Collection. Version 84.117. Instituto de Pesquisas Jardim Botanico do Rio de Janeiro. Occurrence Dataset https://doi.org/10.15468/7ep9i2 accessed via GBIF.org on 2017-08-30.
Données ONF Faune-Flore-Fonge	2	Christophe B, Coline C (2016). Données ONF Faune-Flore-Fonge. Version 1.4. SPN - Service du Patrimoine naturel, Muséum national d'Histoire naturelle, Paris. Occurrence Dataset https://doi.org/10.15468/ykstli accessed via GBIF.org on 2017-08-30.
Herbier de Nouvelle-Calédonie	282	Hoff M (2014). Herbier de Nouvelle-Calédonie. Université de Strasbourg. Occurrence Dataset https://doi.org/10.15468/1khvuf accessed via GBIF.org on 2017-08-30.
Herbarium areqvipense (HUSA)	28	Sanabria A (2011). Herbarium areqvipense (HUSA). Universidad Nacional de San Agustín (Herbarium Areqvipense HUSA). Occurrence Dataset https://doi.org/10.15468/u6ypjm accessed via GBIF.org on 2017-08-30.
Composición florística y estructura de una parcela permanente en bosques humedos tropicales del resguardo Emberá Chontadural, municipio de Mutatá, Antioquia	85	González Martínez R, Quintana Vargas A (2017). Composición florística y estructura de una parcela permanente en bosques humedos tropicales del resguardo Emberá Chontadural, municipio de Mutatá, Antioquia. Version 5.2. Instituto de Investigación de Recursos Biológicos Alexander von Humboldt. Occurrence Dataset https://doi.org/10.15472/77oqax accessed via GBIF.org on 2017-08-30.
La familia Asteraceae en México. Fase VI	93	Villaseñor Ríos J L, Ramos Rivera P (2017). La familia Asteraceae en México. Fase VI. Version 1.3. Comisión nacional para el conocimiento y uso de la biodiversidad. Occurrence Dataset https://doi.org/10.15468/e38eyz accessed via GBIF.org on 2017-08-30.
Herbarium of the Université Libre de Bruxelles	28	Meerts P, Heughebaert A (2017). Herbarium of the Université Libre de Bruxelles. Université Libre de Bruxelles (ULB). Occurrence Dataset https://doi.org/10.15468/yn20mq accessed via GBIF.org on 2017-08-30.
Australia's Virtual Herbarium	8501	Council of Heads of Australasian Herbaria (CHAH) (2017). Australia's Virtual Herbarium. Occurrence Dataset https://doi.org/10.15468/rhzrxw accessed via GBIF.org on 2017-08-30.
Fundación Biodiversidad, Real Jardín Botánico (CSIC): Anthos. Sistema de Información de las plantas de España	1221	Medina Domingo L, Aedo Pérez C (2017). CSIC-Real Jardín Botánico-Anthos. Sistema de Información de las Plantas de España. CSIC-Real Jardín Botánico. Occurrence Dataset https://doi.org/10.15468/4wnutv accessed via GBIF.org on 2017-08-30.
VIES - Herbário Central da Universidade Federal do Espírito Santo	256	Dias Thomaz L (2017). VIES - Herbário Central da Universidade Federal do Espírito Santo. Version 1.31. Universidade Federal do Espírito Santo. Occurrence Dataset https://doi.org/10.15468/rt7ybs accessed via GBIF.org on 2017-08-30.
Plantas Bosque Seco Chicamocha	2	Pardo M, Montealegre C (2017). Plantas Bosque Seco Chicamocha. Version 2.6. Fundación Natura Colombia. Occurrence Dataset https://doi.org/10.15472/yklumo accessed via GBIF.org on 2017-08-30.
Rapid Assessment Program (RAP) Biodiversity Survey Database	445	Conservation International. Rapid Assessment Program (RAP) Biodiversity Survey Database. Occurrence Dataset https://doi.org/10.15468/tsrjm0 accessed via GBIF.org on 2017-08-30.
Dados de ocorrência de espécies da flora da Guiné-Bissau	127	Catarino L (2017). Dados de ocorrência de espécies da flora da Guiné-Bissau. Version 1.2. Centre for ecology, evolution and environmental change. Occurrence Dataset https://doi.org/10.15468/xsp4ka accessed via GBIF.org on 2017-08-30.
Caracterización biológica de la ventana de biodiversidad Montes de María, Municipio de Colosó, Sucre, Colombia	7	Vela Vargas I M (2017). Caracterización biológica de la ventana de biodiversidad Montes de María, Municipio de Colosó, Sucre, Colombia. Version 1.1. Instituto de Investigación de Recursos Biológicos Alexander von Humboldt. Occurrence Dataset https://doi.org/10.15472/34d3kc accessed via GBIF.org on 2017-08-30.
Kathryn Kalmbach Herbarium	30	Islam M, Levy R (2017). DBG Kathryn Kalmbach Herbarium. Version 6.4. Kathryn Kalmbach Herbarium (Denver Botanic Gardens). Occurrence Dataset https://doi.org/10.15468/euw5ge accessed via GBIF.org on 2017-08-30.
Natural History Museum Maastricht (NL) - Herbarium	2	Slieker F J, Beuk P (2014). Natural History Museum Maastricht (NL) - Herbarium. Natural History Museum Maastricht. Occurrence Dataset https://doi.org/10.15468/npk1o5 accessed via GBIF.org on 2017-08-30.
Consortium of California Herbaria	198	Baxter D, Gross J (2017). Consortium of California Herbaria. Version 66.1. Consortium of California Herbaria. Occurrence Dataset https://doi.org/10.15468/i5cqdk accessed via GBIF.org on 2017-08-30.
Herbario virtual bosques secos de Colombia - Sección herbario TOLI (UT)	2	Duque Mora A F (2017). Herbario virtual bosques secos de Colombia - Sección herbario TOLI (UT). Version 2.4. Universidad del Tolima. Occurrence Dataset https://doi.org/10.15472/ahrxw4 accessed via GBIF.org on 2017-08-30.
iNaturalist Research-grade Observations	1337	iNaturalist.org (2017). iNaturalist Research-grade Observations. Occurrence Dataset https://doi.org/10.15468/ab3s5x accessed via GBIF.org on 2017-08-30.
Base de datos de la distribución de la flora de la Reserva de la Biosfera Tehuacán-Cuicatlán	56	Téllez Valdés O, Ramos Rivera P (2017). Base de datos de la distribución de la flora de la Reserva de la Biosfera Tehuacán-Cuicatlán. Version 1.4. Comisión nacional para el conocimiento y uso de la biodiversidad. Occurrence Dataset https://doi.org/10.15468/o8vehv accessed via GBIF.org on 2017-08-30.
UCBG TAPIR Provider	1	Berkeley Natural History Museums. UCBG TAPIR Provider. Occurrence Dataset https://doi.org/10.15468/loyiz6 accessed via GBIF.org on 2017-08-30.
The publication of primary biological events in the international GBIF (Global Biodiversity Information Facility) network: A case study with a small dataset of field collected occurrence samples of Buriti palms (Mauritia flexuosa).	7	Leyh W (2014). The publication of primary biological events in the international GBIF (Global Biodiversity Information Facility) network: A case study with a small dataset of field collected occurrence samples of Buriti palms (Mauritia flexuosa).. Laboratory of Ecology and Evolution of Plants, at Universidade Federal de Vicosa. Occurrence Dataset https://doi.org/10.15468/26yssi accessed via GBIF.…
CONN	60	Capers R (2014). CONN. University of Connecticut. Occurrence Dataset https://doi.org/10.15468/w35jmd accessed via GBIF.org on 2017-08-30.
HUCS - Herbário da Universidade de Caxias do Sul	39	Gonzatti F (2017). HUCS - Herbário da Universidade de Caxias do Sul. Version 1.29. Universidade de Caxias do Sul. Occurrence Dataset https://doi.org/10.15468/nfw0hr accessed via GBIF.org on 2017-08-30.
Registros biológicos de especies de plantas del Bosque Seco en Colombia presentes en el Herbario JBGP	51	Rodríguez N (2017). Registros biológicos de especies de plantas del Bosque Seco en Colombia presentes en el Herbario JBGP. Version 1.3. Jardín Botánico de Cartagena "Guillermo Piñeres". Occurrence Dataset https://doi.org/10.15472/v16okr accessed via GBIF.org on 2017-08-30.
Estudio florístico de los bosques mesófilos de la Sierra Mazateca de Oaxaca, México	19	Lorea Hernández F, Ramos Rivera P (2017). Estudio florístico de los bosques mesófilos de la Sierra Mazateca de Oaxaca, México. Version 1.3. Comisión nacional para el conocimiento y uso de la biodiversidad. Occurrence Dataset https://doi.org/10.15468/ph3v6w accessed via GBIF.org on 2017-08-30.
Base de datos del Herbario CIQR de El Colegio de la Frontera Sur, unidad Chetumal	96	Islebe G A, Ramos Rivera P (2017). Base de datos del Herbario CIQR de El Colegio de la Frontera Sur, unidad Chetumal. Version 1.3. Comisión nacional para el conocimiento y uso de la biodiversidad. Occurrence Dataset https://doi.org/10.15468/qp5zke accessed via GBIF.org on 2017-08-30.
Herbario CDMB - Jardín Botánico Eloy Valenzuela	61	Rojas A, Suarez Afanador J L (2016). Herbario CDMB - Jardín Botánico Eloy Valenzuela. Version 9.2. Corporación Autónoma Regional Para la Defensa de la Meseta de Bucaramanga. Occurrence Dataset https://doi.org/10.15472/etacng accessed via GBIF.org on 2017-08-30.
Plan Aménagement et de Gestion Simplifié (PAGS) des forèts sacrées des départements de l'Ouémé-Plateau et le Collines. Données mobilisées dans le cadre du projet JRS Bénin	204	KOTCHOFA M, DOSSA GBO F C (2016). Plan Aménagement et de Gestion Simplifié (PAGS) des forèts sacrées des départements de l'Ouémé-Plateau et le Collines. Données mobilisées dans le cadre du projet JRS Bénin. Version 1.2. GBIF Benin. Occurrence Dataset https://doi.org/10.15468/bvg1jz accessed via GBIF.org on 2017-08-30.
Composición florística y estructura de una parcela permanente en transición de bosques húmedos tropicales con bosques secos tropicales del municipio de Lebrija, Santander (Primer censo)	84	Medina Muñoz M, Quintana Vargas A (2017). Composición florística y estructura de una parcela permanente en transición de bosques húmedos tropicales con bosques secos tropicales del municipio de Lebrija, Santander (Primer censo). Version 1.1. Instituto de Investigación de Recursos Biológicos Alexander von Humboldt. Occurrence Dataset https://doi.org/10.15472/1ktqvb accessed via GBIF.org on 2017-08…
LSU Shirley C. Tucker Herbarium at Louisiana State University - Vascular Plants	43	Kluse J (2017). LSU Shirley C. Tucker Herbarium at Louisiana State University - Vascular Plants. Louisiana State University Herbarium. Occurrence Dataset https://doi.org/10.15468/xxoo68 accessed via GBIF.org on 2017-08-30.
Catálogo electrónico de especímenes depositados en el Herbario de la Universidad de Texas en Austin, Fase IV	1	Panero J L, Ramos Rivera P (2017). Catálogo electrónico de especímenes depositados en el Herbario de la Universidad de Texas en Austin, Fase IV. Version 1.3. Comisión nacional para el conocimiento y uso de la biodiversidad. Occurrence Dataset https://doi.org/10.15468/cwx7g2 accessed via GBIF.org on 2017-08-30.
Herbier National de Mauritanie (HNM)	2	Mohamed Vall A, Heughebaert A (2014). Herbier National de Mauritanie (HNM). Ecole Normale Supérieure de Nouakchott. Occurrence Dataset https://doi.org/10.15468/mz2hp2 accessed via GBIF.org on 2017-08-30.
HFSL - Herbário Dr. Ary Tupinambá Penna Pinheiro	4	Cristina Ramos de Souza A (2017). HFSL - Herbário Dr. Ary Tupinambá Penna Pinheiro. Version 1.30. Centro de Ensino São Lucas. Occurrence Dataset https://doi.org/10.15468/6j2hwj accessed via GBIF.org on 2017-08-30.
BioGIS - Vascular plants - INPA database	41	Horvitz N, Olsvig-Whittaker L (2015). BioGIS - Vascular plants - INPA database. Israel Nature and Parks Authority. Occurrence Dataset https://doi.org/10.15468/oqniiy accessed via GBIF.org on 2017-08-30.
Arvenses y árboles asociados a cafetales de Cundinamarca	2	Cepeda - Valencia J (2016). Arvenses y árboles asociados a cafetales de Cundinamarca. Version 3.0. Universidad Nacional de Colombia. Occurrence Dataset https://doi.org/10.15472/mkkozq accessed via GBIF.org on 2017-08-30.
Las monocotiledóneas mexicanas, una sinopsis florística	175	Espejo Serna M A, Ramos Rivera P (2017). Las monocotiledóneas mexicanas, una sinopsis florística. Version 1.3. Comisión nacional para el conocimiento y uso de la biodiversidad. Occurrence Dataset https://doi.org/10.15468/telzcw accessed via GBIF.org on 2017-08-30.
ALCB - Herbário Alexandre Leal Costa	305	Roque N (2017). ALCB - Herbário Alexandre Leal Costa. Version 1.37. Universidade Federal da Bahia. Occurrence Dataset https://doi.org/10.15468/wogetb accessed via GBIF.org on 2017-08-30.
Caracterización biológica del Monumento Natural Yaxchilán como un elemento fundamental para el diseño de su plan rector de manejo	33	Meave del Castillo J A, Ramos Rivera P (2017). Caracterización biológica del Monumento Natural Yaxchilán como un elemento fundamental para el diseño de su plan rector de manejo. Version 1.3. Comisión nacional para el conocimiento y uso de la biodiversidad. Occurrence Dataset https://doi.org/10.15468/pzuey4 accessed via GBIF.org on 2017-08-30.
corrego_fazendinha-gallery-forest_v2	2	Gastauer M (2016). corrego_fazendinha-gallery-forest_v2. Laboratory of Ecology and Evolution of Plants, at Universidade Federal de Vicosa. Occurrence Dataset https://doi.org/10.15468/judbja accessed via GBIF.org on 2017-08-30.
Estudios bióticos: Plantas, artropofauna edáfica, anfibios y aves del Complejo de Páramos Iguaque Merchán	1	Velasco-Linares P, Velasco- Linares P (2017). Estudios bióticos: Plantas, artropofauna edáfica, anfibios y aves del Complejo de Páramos Iguaque Merchán. Version 2.2. Instituto de Investigación de Recursos Biológicos Alexander von Humboldt. Occurrence Dataset https://doi.org/10.15472/hzr6by accessed via GBIF.org on 2017-08-30.
BioGIS - Vascular plants - A. Danin's point database	3	Horvitz N, Danin A (2015). BioGIS - Vascular plants - A. Danin's point database. Israel Nature and Parks Authority. Occurrence Dataset https://doi.org/10.15468/qzwnea accessed via GBIF.org on 2017-08-30.
Plant Specimen from Herbarium (NAS) in China, Institute of Botany, Jiangsu Province and Chinese Academy of Sciences	6	Liu Q, xu Z (2014). Plant Specimen from Herbarium (NAS) in China, Institute of Botany, Jiangsu Province and Chinese Academy of Sciences. Chinese Academy of Sciences (CAS). Occurrence Dataset https://doi.org/10.15468/r2la8h accessed via GBIF.org on 2017-08-30.
Fungus Collections at Staatliches Museum für Naturkunde Karlsruhe (Herbarium KR)	7	Staatliche Naturwissenschaftliche Sammlungen Bayerns. Fungus Collections at Staatliches Museum für Naturkunde Karlsruhe (Herbarium KR). Occurrence Dataset https://doi.org/10.15468/0bhhip accessed via GBIF.org on 2017-08-30.
Census of plant and animal species in sacred forests of RAMSAR sites 1017 and 1018 in Benin	17	Gbètoho A J, Gangnibo C (2016). Census of plant and animal species in sacred forests of RAMSAR sites 1017 and 1018 in Benin. Version 1.1. GBIF Benin. Occurrence Dataset https://doi.org/10.15468/ohy7xv accessed via GBIF.org on 2017-08-30.
Rescate de epífitas Oleoducto Bicentenario, Tramo Araguaney - Banadía (forofitos)	24	Calderón A (2016). Rescate de epífitas Oleoducto Bicentenario, Tramo Araguaney - Banadía (forofitos). Version 11.1. Oleoducto Bicentenario. Occurrence Dataset https://doi.org/10.15472/94hkzp accessed via GBIF.org on 2017-08-30.
Composición florística y estructura de una parcela permanente en bosques secos tropicales del Parque Natural Regional El Vinculo	24	Londoño Lemos V, Torres González A M (2015). Composición florística y estructura de una parcela permanente en bosques secos tropicales del Parque Natural Regional El Vinculo. Universidad del Valle. Occurrence Dataset https://doi.org/10.15468/rkvbku accessed via GBIF.org on 2017-08-30.
Museo Argentino de Ciencias Naturales "Bernardino Rivadavia" (MACN). Vascular Plants National Collection (BAv).	4	Gutierrez D, Rodríguez D (2017). Museo Argentino de Ciencias Naturales "Bernardino Rivadavia" (MACN). Vascular Plants National Collection (BAv).. Version 1.11. Museo Argentino de Ciencias Naturales. Occurrence Dataset https://doi.org/10.15468/6liqhx accessed via GBIF.org on 2017-08-30.
Caracterización biológica de la ventana de biodiversidad del Complejo Cenagoso de Zapatosa, Municipio de Chimichagua, Cesar, Colombia	9	Galvis G, Galvis G (2017). Caracterización biológica de la ventana de biodiversidad del Complejo Cenagoso de Zapatosa, Municipio de Chimichagua, Cesar, Colombia. Version 1.1. Instituto de Investigación de Recursos Biológicos Alexander von Humboldt. Occurrence Dataset https://doi.org/10.15472/y7tcpn accessed via GBIF.org on 2017-08-30.
Census of plant species in Toffo forest reserve	18	Gangnibo C N, Gbètoho A J (2016). Census of plant species in Toffo forest reserve. Version 1.2. GBIF Benin. Occurrence Dataset https://doi.org/10.15468/l6zv72 accessed via GBIF.org on 2017-08-30.
naturgucker	670	naturgucker.de. naturgucker. Occurrence Dataset https://doi.org/10.15468/uc1apo accessed via GBIF.org on 2017-08-30.
Museo Argentino de Ciencias Naturales "Bernardino Rivadavia" (MACN). Vascular Plants National Collection (BAv)	4	Gutierrez D, Rodríguez D (2017). Museo Argentino de Ciencias Naturales "Bernardino Rivadavia" (MACN). Vascular Plants National Collection (BAv). Version 1.6. Museo Argentino de Ciencias Naturales. Occurrence Dataset https://doi.org/10.15468/cbpzmf accessed via GBIF.org on 2017-08-30.
RHS monitoring of native and naturalised plants and animals at its gardens and surrounding areas	2	Royal Horticultural Society (2017). RHS monitoring of native and naturalised plants and animals at its gardens and surrounding areas. Occurrence Dataset https://doi.org/10.15468/mjksef accessed via GBIF.org on 2017-08-30.
Census in Agrimey forest reserve (southern Benin)	24	Gangnibo C N, Gbètoho A J (2017). Census in Agrimey forest reserve (southern Benin). Version 1.3. GBIF Benin. Occurrence Dataset https://doi.org/10.15468/d4ssas accessed via GBIF.org on 2017-08-30.
Census of the species of Benin. Data mobilized in the framework of JRS Benin project and funded by JRS Biodiversity Foundation	89	Kingbo A, GANGLO J (2017). Census of the species of Benin. Data mobilized in the framework of JRS Benin project and funded by JRS Biodiversity Foundation. Version 1.5. Laboratory of Forest Sciences (University of Abomey-Calavi). Occurrence Dataset https://doi.org/10.15468/uhrfuc accessed via GBIF.org on 2017-08-30.
Colección de Plantas Vasculares del Herbario Forestal UDBC "Gilberto Emilio Mahecha Vega"	11	"Gilberto Emilio Mahecha Vega" H F U, Sastoque Rodríguez J E, Moreno Vargas D (2017). Colección de Plantas Vasculares del Herbario Forestal UDBC "Gilberto Emilio Mahecha Vega". Version 2.1. Universidad Distrital Francisco José de Caldas. Occurrence Dataset https://doi.org/10.15472/kctr0d accessed via GBIF.org on 2017-08-30.
MfN - Fossil plants (Cenophytic)	77	Museum für Naturkunde Berlin. MfN - Fossil plants (Cenophytic). Occurrence Dataset https://doi.org/10.15468/nu14br accessed via GBIF.org on 2017-08-30.
MfN - Fossil plants (Mesophytic)	3	Museum für Naturkunde Berlin. MfN - Fossil plants (Mesophytic). Occurrence Dataset https://doi.org/10.15468/z5tu4t accessed via GBIF.org on 2017-08-30.
MfN - Fossil plants (Paleophytic)	17	Museum für Naturkunde Berlin. MfN - Fossil plants (Paleophytic). Occurrence Dataset https://doi.org/10.15468/fhy70w accessed via GBIF.org on 2017-08-30.
Community dynamics in a species-rich patch in the Brazilian Atlantic Forest near Viçosa/MG	5	Meira Neto J, Leyh W (2014). Community dynamics in a species-rich patch in the Brazilian Atlantic Forest near Viçosa/MG. Laboratory of Ecology and Evolution of Plants, at Universidade Federal de Vicosa. Occurrence Dataset https://doi.org/10.15468/6nga6m accessed via GBIF.org on 2017-08-30.
Caracterización florística de la subcuenca del Río San Pedro, San Pedro, Valle del Cauca	6	Méndez E, Mendez E (2017). Caracterización florística de la subcuenca del Río San Pedro, San Pedro, Valle del Cauca. Version 4.2. Instituto de Investigación de Recursos Biológicos Alexander von Humboldt. Occurrence Dataset https://doi.org/10.15472/luwleo accessed via GBIF.org on 2017-08-30.
Composición florística y estructura de una parcela permanente en bosques secos tropicales del piedemonte de Arauca, municipio de Tame	40	Mijares Santana F J, Pérez K (2016). Composición florística y estructura de una parcela permanente en bosques secos tropicales del piedemonte de Arauca, municipio de Tame. Version 2.0. Fundación Orinoquia Biodiversa (FOB). Occurrence Dataset https://doi.org/10.15472/ve0gay accessed via GBIF.org on 2017-08-30.
Flora Atlas N.T.	6039	Department of Natural Resources, Environment, The Arts and Sport, Northern Territory of Australia (2014). Flora Atlas N.T.. Occurrence Dataset https://doi.org/10.15468/d5o7bf accessed via GBIF.org on 2017-08-30.
INPN - Données flore des CBN agrégées par la FCBN	1253	Bruno D, Solène R (2016). INPN - Données flore des CBN agrégées par la FCBN. Version 1.1. SPN - Service du Patrimoine naturel, Muséum national d'Histoire naturelle, Paris. Occurrence Dataset https://doi.org/10.15468/omae84 accessed via GBIF.org on 2017-08-30.
Herbier de Wallis et Futuna	48	Hoff M (2012). Herbier de Wallis et Futuna. Université de Strasbourg. Occurrence Dataset https://doi.org/10.15468/7fzo6b accessed via GBIF.org on 2017-08-30.
EFC - Herbário Escola de Florestas Curitiba	8	Thomas Blum C (2017). EFC - Herbário Escola de Florestas Curitiba. Version 1.31. Universidade Federal do Paraná. Occurrence Dataset https://doi.org/10.15468/ucgdyq accessed via GBIF.org on 2017-08-30.
ASE - Herbário da Universidade Federal de Sergipe	147	Uehbe de Oliveira M I (2017). ASE - Herbário da Universidade Federal de Sergipe. Version 1.36. Universidade Federal de Sergipe. Occurrence Dataset https://doi.org/10.15468/urlzfj accessed via GBIF.org on 2017-08-30.
UEC - Herbário da Universidade Estadual de Campinas	53	Marcondes-Ferreira W (2017). UEC - Herbário da Universidade Estadual de Campinas. Version 1.29. Universidade Estadual de Campinas - Instituto de Biologia. Occurrence Dataset https://doi.org/10.15468/4hnsz8 accessed via GBIF.org on 2017-08-30.
NZ National Vegetation Survey occurrence data	2617	Wiser S, Arnst E (2017). NZ National Vegetation Survey occurrence data. Landcare Research. Occurrence Dataset https://doi.org/10.15468/uzxpbn accessed via GBIF.org on 2017-08-30.
BioBlitz Barcelona 2010-14	2	Uribe F (2015). BioBlitz Barcelona 2010-14. Version 1.6. Natural History Museum of Barcelona. Occurrence Dataset https://doi.org/10.15470/ssy7h3 accessed via GBIF.org on 2017-08-30.
FUEL - Herbário da Universidade Estadual de Londrina	16	Odete Santos Vieira A (2017). FUEL - Herbário da Universidade Estadual de Londrina. Version 1.30. Universidade Estadual de Londrina. Occurrence Dataset https://doi.org/10.15468/6b6axv accessed via GBIF.org on 2017-08-30.
ICN - Universidad Nacional de Colombia	1095	Raz L, Agudelo H (2016). ICN - Universidad Nacional de Colombia. Version 2.2. Universidad Nacional de Colombia. Occurrence Dataset https://doi.org/10.15472/v2lnzj accessed via GBIF.org on 2017-08-30.
Cartografía de vegetación a escala de detalle 1:10.000 de la masa forestal de Andalucía	1992	Environmental Information Network of Andalusia (REDIAM), Regional Ministry for the Environment, Regional Government of Andalusia. Cartografía de vegetación a escala de detalle 1:10.000 de la masa forestal de Andalucía. Occurrence Dataset https://doi.org/10.15468/a7isx1 accessed via GBIF.org on 2017-08-30.
The Fungal Collection at the Senckenberg Museum für Naturkunde Görlitz	5	Staatliche Naturwissenschaftliche Sammlungen Bayerns. The Fungal Collection at the Senckenberg Museum für Naturkunde Görlitz. Occurrence Dataset https://doi.org/10.15468/fhmwzv accessed via GBIF.org on 2017-08-30.
Herbario XAL del Instituto de Ecología, A.C., México (IE-XAL)	826	Comisión nacional para el conocimiento y uso de la biodiversidad. Herbario XAL del Instituto de Ecología, A.C., México (IE-XAL). Occurrence Dataset https://doi.org/10.15468/amjy90 accessed via GBIF.org on 2017-08-30.
Herbario IEB del Instituto de Ecología, A.C., México (IE-BAJíO)	132	Comisión nacional para el conocimiento y uso de la biodiversidad. Herbario IEB del Instituto de Ecología, A.C., México (IE-BAJíO). Occurrence Dataset https://doi.org/10.15468/apy0d1 accessed via GBIF.org on 2017-08-30.
Colección de Monocotiledóneas Mexicanas (UAM-I)	157	Comisión nacional para el conocimiento y uso de la biodiversidad. Colección de Monocotiledóneas Mexicanas (UAM-I). Occurrence Dataset https://doi.org/10.15468/8xxdqa accessed via GBIF.org on 2017-08-30.
Composición florística y estructura de una parcela permanente en bosques secos tropicales del municipio de Támesis, Antioquia	13	Idárraga Piedrahíta Á, Quintana Vargas A M (2017). Composición florística y estructura de una parcela permanente en bosques secos tropicales del municipio de Támesis, Antioquia. Version 5.4. Universidad de Antioquia. Occurrence Dataset https://doi.org/10.15472/cs6hlr accessed via GBIF.org on 2017-08-30.
HJ - Herbario Jataiense Prof. Germano Guarim Neto	12	Francisca de Souza L (2017). HJ - Herbario Jataiense Prof. Germano Guarim Neto. Version 1.30. Universidade Federal de Goiás. Occurrence Dataset https://doi.org/10.15468/tnfep3 accessed via GBIF.org on 2017-08-30.
Royal Botanic Garden Edinburgh Living Plant Collections (E)	21	Royal Botanic Garden Edinburgh (2017). Royal Botanic Garden Edinburgh Living Plant Collections (E). Occurrence Dataset https://doi.org/10.15468/bkzv1l accessed via GBIF.org on 2017-08-30.
Angiospermatatophytina Collection of Saitama Museum of Natural History	13	National Museum of Nature and Science, Japan. Angiospermatatophytina Collection of Saitama Museum of Natural History. Occurrence Dataset https://doi.org/10.15468/riazxg accessed via GBIF.org on 2017-08-30.
EAFM - Herbário do Instituto Federal de Educação, Ciência e Tecnologia do Amazonas	24	Ferreira Kinupp V (2017). EAFM - Herbário do Instituto Federal de Educação, Ciência e Tecnologia do Amazonas. Version 1.32. Instituto Federal de Educação, Ciência e Tecnologia do Amazonas. Occurrence Dataset https://doi.org/10.15468/vbjcw1 accessed via GBIF.org on 2017-08-30.
Tiroler Landesmuseum Ferdinandeum	1	Tiroler Landesmuseum Ferdinandeum. Tiroler Landesmuseum Ferdinandeum. Occurrence Dataset https://doi.org/10.15468/eepzxm accessed via GBIF.org on 2017-08-30.
The Fungal Collection at the Botanische Staatssammlung München	2	Staatliche Naturwissenschaftliche Sammlungen Bayerns. The Fungal Collection at the Botanische Staatssammlung München. Occurrence Dataset https://doi.org/10.15468/zinzhd accessed via GBIF.org on 2017-08-30.
The Exsiccatal Series "Triebel, Microfungi exsiccati"	1	Staatliche Naturwissenschaftliche Sammlungen Bayerns. The Exsiccatal Series "Triebel, Microfungi exsiccati". Occurrence Dataset https://doi.org/10.15468/qxmief accessed via GBIF.org on 2017-08-30.
Inventario florístico de los cerros San Martí y El Patol en el semidesierto queretano	51	García Rubio O R, Ramos Rivera P (2017). Inventario florístico de los cerros San Martí y El Patol en el semidesierto queretano. Version 1.3. Comisión nacional para el conocimiento y uso de la biodiversidad. Occurrence Dataset https://doi.org/10.15468/hbtpi4 accessed via GBIF.org on 2017-08-30.
Tropicos Specimen Data	23083	Magill B, Solomon J, Stimmel H (2016). Tropicos Specimen Data. Missouri Botanical Garden. Occurrence Dataset https://doi.org/10.15468/hja69f accessed via GBIF.org on 2017-08-30.
BRERC species records recorded over 15 years ago	21	Bristol Regional Environmental Records Centre (2017). BRERC species records recorded over 15 years ago. Occurrence Dataset https://doi.org/10.15468/h1ln5p accessed via GBIF.org on 2017-08-30.
Caracterización del hábitat de poblaciones silvestres de chigüiros (Hydrochoerus hydrochaeris) en Paz de Ariporo, Casanare	45	Quinceno M P, Parada Rendón J (2017). Caracterización del hábitat de poblaciones silvestres de chigüiros (Hydrochoerus hydrochaeris) en Paz de Ariporo, Casanare. Version 4.2. Instituto de Investigación de Recursos Biológicos Alexander von Humboldt. Occurrence Dataset https://doi.org/10.15472/avyldg accessed via GBIF.org on 2017-08-30.
Natural History Museum (London) Collection Specimens	570	Natural History Museum (2017). Natural History Museum (London) Collection Specimens. Occurrence Dataset https://doi.org/10.5519/0002965 accessed via GBIF.org on 2017-08-30.
Registros de plantas obtenidos en el monitoreo de una de las plataformas instaladas por CORNARE en Antioquia	4	Quijano Abril M A, Urrego M (2017). Registros de plantas obtenidos en el monitoreo de una de las plataformas instaladas por CORNARE en Antioquia. Version 2.2. Instituto de Investigación de Recursos Biológicos Alexander von Humboldt. Occurrence Dataset https://doi.org/10.15472/okspho accessed via GBIF.org on 2017-08-30.
Natural History Museum, Vienna - Herbarium W	43	Natural History Museum, Vienna - Herbarium W. Natural History Museum, Vienna - Herbarium W. Occurrence Dataset https://doi.org/10.15468/5sl7sh accessed via GBIF.org on 2017-08-30.
Flora útil del Municipio de la Huerta, Jalisco	10	Rendón Aguilar B, Ramos Rivera P (2017). Flora útil del Municipio de la Huerta, Jalisco. Comisión nacional para el conocimiento y uso de la biodiversidad. Occurrence Dataset https://doi.org/10.15468/rzo0sb accessed via GBIF.org on 2017-08-30.
Actualización de la base de datos del Herbario de la Universidad de Sonora (USON)	4	Sánchez Escalante J, Ramos Rivera P (2017). Actualización de la base de datos del Herbario de la Universidad de Sonora (USON). Comisión nacional para el conocimiento y uso de la biodiversidad. Occurrence Dataset https://doi.org/10.15468/euopl0 accessed via GBIF.org on 2017-08-30.
Base de datos de la flora de la Reserva de la Biosfera Chamela-Cuixmala, Jalisco, México	4	Téllez Valdés O, Ramos Rivera P (2017). Base de datos de la flora de la Reserva de la Biosfera Chamela-Cuixmala, Jalisco, México. Comisión nacional para el conocimiento y uso de la biodiversidad. Occurrence Dataset https://doi.org/10.15468/dgmxss accessed via GBIF.org on 2017-08-30.
Flora acuática vascular del área focal Felipe Carrillo Puerto, Corredor Biológico Sian Ka'an-Calakmul, Quintana Roo, México	78	Bonilla Barbosa J R, Ramos Rivera P (2017). Flora acuática vascular del área focal Felipe Carrillo Puerto, Corredor Biológico Sian Ka'an-Calakmul, Quintana Roo, México. Comisión nacional para el conocimiento y uso de la biodiversidad. Occurrence Dataset https://doi.org/10.15468/kryidi accessed via GBIF.org on 2017-08-30.
Inventario florístico de la Frailescana (zona focal), Chiapas, México	21	Comisión nacional para el conocimiento y uso de la biodiversidad. Inventario florístico de la Frailescana (zona focal), Chiapas, México. Occurrence Dataset https://doi.org/10.15468/wn1ht7 accessed via GBIF.org on 2017-08-30.
Colecta botánica: área maya región de la Reserva Calakmul, Campeche	18	Sousa Sánchez M, Ramos Rivera P (2017). Colecta botánica: área maya región de la Reserva Calakmul, Campeche. Comisión nacional para el conocimiento y uso de la biodiversidad. Occurrence Dataset https://doi.org/10.15468/hlznve accessed via GBIF.org on 2017-08-30.
Diversidad florística y endemismo en la Reserva de la Biósfera El Cielo, Tamaulipas, México	14	Hernández Sandoval L G, Ramos Rivera P (2017). Diversidad florística y endemismo en la Reserva de la Biósfera El Cielo, Tamaulipas, México. Comisión nacional para el conocimiento y uso de la biodiversidad. Occurrence Dataset https://doi.org/10.15468/sp8ngu accessed via GBIF.org on 2017-08-30.
Florística y biogeografía de algunos bosques mesófilos de la Huasteca Hidalguense: Fase II (Tlahuelompa y Eloxochitlán)	6	Luna Vega M I, Ramos Rivera P (2017). Florística y biogeografía de algunos bosques mesófilos de la Huasteca Hidalguense: Fase II (Tlahuelompa y Eloxochitlán). Comisión nacional para el conocimiento y uso de la biodiversidad. Occurrence Dataset https://doi.org/10.15468/3eo82l accessed via GBIF.org on 2017-08-30.
Inventario florístico de la región Calakmul-parte baja de la región Lacandona (Cuenca alta del Usumacinta y Marqués de Comillas)	146	Chiang Cabrera F, Ramos Rivera P (2017). Inventario florístico de la región Calakmul-parte baja de la región Lacandona (Cuenca alta del Usumacinta y Marqués de Comillas). Comisión nacional para el conocimiento y uso de la biodiversidad. Occurrence Dataset https://doi.org/10.15468/xr5whl accessed via GBIF.org on 2017-08-30.
Lista florística preliminar de Tamaulipas	48	González Medrano F, Ramos Rivera P (2017). Lista florística preliminar de Tamaulipas. Comisión nacional para el conocimiento y uso de la biodiversidad. Occurrence Dataset https://doi.org/10.15468/slri38 accessed via GBIF.org on 2017-08-30.
Florística y biogeografía de algunos bosques mesófilos de la Huasteca Hidalguense: Fase 3 (Chapulhuacán y Pisaflores)	10	Luna Vega M I, Ramos Rivera P (2017). Florística y biogeografía de algunos bosques mesófilos de la Huasteca Hidalguense: Fase 3 (Chapulhuacán y Pisaflores). Comisión nacional para el conocimiento y uso de la biodiversidad. Occurrence Dataset https://doi.org/10.15468/cismeb accessed via GBIF.org on 2017-08-30.
Inventario de la vegetación acuática vascular de la reserva de la biosfera Pantanos de Centla, Tabasco	17	Novelo Retana A, Ramos Rivera P (2017). Inventario de la vegetación acuática vascular de la reserva de la biosfera Pantanos de Centla, Tabasco. Version 1.3. Comisión nacional para el conocimiento y uso de la biodiversidad. Occurrence Dataset https://doi.org/10.15468/1avkli accessed via GBIF.org on 2017-08-30.
Base de datos de las regiones prioritarias 113 y 120 en los municipios de Zirándaro y Coahuayutla, (Guerrero)	3	Jiménez Ramírez J, Ramos Rivera P (2017). Base de datos de las regiones prioritarias 113 y 120 en los municipios de Zirándaro y Coahuayutla, (Guerrero). Comisión nacional para el conocimiento y uso de la biodiversidad. Occurrence Dataset https://doi.org/10.15468/dssm6c accessed via GBIF.org on 2017-08-30.
El complejo Brahea-Erythea (Palmae: Coryphoideae)	836	Quero Rico H, Ramos Rivera P (2017). El complejo Brahea-Erythea (Palmae: Coryphoideae). Comisión nacional para el conocimiento y uso de la biodiversidad. Occurrence Dataset https://doi.org/10.15468/wd3toj accessed via GBIF.org on 2017-08-30.
Florística de la reserva de la biósfera de Mapimí	2	García Arévalo A, Ramos Rivera P (2017). Florística de la reserva de la biósfera de Mapimí. Comisión nacional para el conocimiento y uso de la biodiversidad. Occurrence Dataset https://doi.org/10.15468/sxu3aj accessed via GBIF.org on 2017-08-30.
Contribución al conocimiento de la flora útil de la selva Lacandona	32	Levy Tacher S I, Ramos Rivera P (2017). Contribución al conocimiento de la flora útil de la selva Lacandona. Comisión nacional para el conocimiento y uso de la biodiversidad. Occurrence Dataset https://doi.org/10.15468/tcf1ya accessed via GBIF.org on 2017-08-30.
Diversidad y riqueza vegetal de los substratos rocosos del centro del estado de Veracruz	2	Castillo Campos G, Ramos Rivera P (2017). Diversidad y riqueza vegetal de los substratos rocosos del centro del estado de Veracruz. Comisión nacional para el conocimiento y uso de la biodiversidad. Occurrence Dataset https://doi.org/10.15468/hnxci4 accessed via GBIF.org on 2017-08-30.
Computarización del Herbario ENCB, IPN. Fase IV. Base de datos de la familia Pinaceae y de distintas familias de la clase Magnoliopsida depositadas en el Herbario de la Escuela Nacional de Ciencias Biológicas, IPN	1	Fernández Nava R, Ramos Rivera P (2017). Computarización del Herbario ENCB, IPN. Fase IV. Base de datos de la familia Pinaceae y de distintas familias de la clase Magnoliopsida depositadas en el Herbario de la Escuela Nacional de Ciencias Biológicas, IPN. Comisión nacional para el conocimiento y uso de la biodiversidad. Occurrence Dataset https://doi.org/10.15468/sl8svt accessed via GBIF.org on 2…
Inventario de la biodiversidad de vertebrados terrestres de los Chimalapas, Oaxaca	64	Navarro Sigüenza A G, Ramos Rivera P (2017). Inventario de la biodiversidad de vertebrados terrestres de los Chimalapas, Oaxaca. Comisión nacional para el conocimiento y uso de la biodiversidad. Occurrence Dataset https://doi.org/10.15468/dmv5os accessed via GBIF.org on 2017-08-30.
Base de datos del Herbario de la Unidad Académica de Agronomía de la Universidad Autónoma de Zacatecas	2	Balleza Cadengo J D J, Ramos Rivera P (2017). Base de datos del Herbario de la Unidad Académica de Agronomía de la Universidad Autónoma de Zacatecas. Comisión nacional para el conocimiento y uso de la biodiversidad. Occurrence Dataset https://doi.org/10.15468/ekhesg accessed via GBIF.org on 2017-08-30.
Flora-On: occurrence data of the flora of mainland Portugal	172	Carapeto A, Porto M (2016). Flora-On: occurrence data of the flora of mainland Portugal. Version 4.1. Sociedade Portuguesa de Botânica. Occurrence Dataset https://doi.org/10.15468/gi6aum accessed via GBIF.org on 2017-08-30.
Investigaciones sobre recursos no maderables de México: biología evolutiva y conservación de plantas del género Chamaedorea	758	Martínez Ramos M, Ramos Rivera P (2017). Investigaciones sobre recursos no maderables de México: biología evolutiva y conservación de plantas del género Chamaedorea. Comisión nacional para el conocimiento y uso de la biodiversidad. Occurrence Dataset https://doi.org/10.15468/vx2jqw accessed via GBIF.org on 2017-08-30.
Flora y datos básicos para la evaluación de las actividades apícola y forestal en tres áreas focales del corredor Sian Ka'an-Calakmul	14	Chiang Cabrera F, Ramos Rivera P (2017). Flora y datos básicos para la evaluación de las actividades apícola y forestal en tres áreas focales del corredor Sian Ka'an-Calakmul. Comisión nacional para el conocimiento y uso de la biodiversidad. Occurrence Dataset https://doi.org/10.15468/avt15e accessed via GBIF.org on 2017-08-30.
Uso y monitoreo de los recursos naturales en el Corredor Biológico Mesoamericano (áreas focales Xpujil-Zoh Laguna y Carrillo Puerto)	2	Pozo de la Tijera M D C, Ramos Rivera P (2017). Uso y monitoreo de los recursos naturales en el Corredor Biológico Mesoamericano (áreas focales Xpujil-Zoh Laguna y Carrillo Puerto). Comisión nacional para el conocimiento y uso de la biodiversidad. Occurrence Dataset https://doi.org/10.15468/hdlrbx accessed via GBIF.org on 2017-08-30.
Flora de la reserva de la biósfera de los Pantanos de Centla, en el estado de Tabasco, México	19	Guadarrama Olivera M D L A, Ramos Rivera P (2017). Flora de la reserva de la biósfera de los Pantanos de Centla, en el estado de Tabasco, México. Comisión nacional para el conocimiento y uso de la biodiversidad. Occurrence Dataset https://doi.org/10.15468/nfizxi accessed via GBIF.org on 2017-08-30.
Flora de las Barrancas del Cobre	8	Lebgue Keleng T, Ramos Rivera P (2017). Flora de las Barrancas del Cobre. Comisión nacional para el conocimiento y uso de la biodiversidad. Occurrence Dataset https://doi.org/10.15468/lpogoy accessed via GBIF.org on 2017-08-30.
Inventario nacional de especies vegetales y animales de uso artesanal	261	Bravo Marentes C, Ramos Rivera P (2017). Inventario nacional de especies vegetales y animales de uso artesanal. Comisión nacional para el conocimiento y uso de la biodiversidad. Occurrence Dataset https://doi.org/10.15468/9j2avl accessed via GBIF.org on 2017-08-30.
Potencial económico de la flora útil de los cafetales de la Sierra Norte de Puebla	2	Toledo Manzur V M, Ramos Rivera P (2017). Potencial económico de la flora útil de los cafetales de la Sierra Norte de Puebla. Comisión nacional para el conocimiento y uso de la biodiversidad. Occurrence Dataset https://doi.org/10.15468/09vtsv accessed via GBIF.org on 2017-08-30.
Actualización e incremento del banco de datos de la colección de herbario del Jardín Etnobotánico de Oaxaca	30	Chávez Rendón C, Ramos Rivera P (2017). Actualización e incremento del banco de datos de la colección de herbario del Jardín Etnobotánico de Oaxaca. Comisión nacional para el conocimiento y uso de la biodiversidad. Occurrence Dataset https://doi.org/10.15468/jbeu2v accessed via GBIF.org on 2017-08-30.
Uso y monitoreo de los recursos naturales en el Corredor Biológico Mesoamericano (áreas focales Xpujil-Zoh Laguna y Carrillo Puerto)	134	Pozo de la Tijera M D C, Ramos Rivera P (2017). Uso y monitoreo de los recursos naturales en el Corredor Biológico Mesoamericano (áreas focales Xpujil-Zoh Laguna y Carrillo Puerto). Comisión nacional para el conocimiento y uso de la biodiversidad. Occurrence Dataset https://doi.org/10.15468/i6yfun accessed via GBIF.org on 2017-08-30.
Patrones de diversidad florística y faunística del área focal Ixcan, selva Lacandona, Chiapas	62	León Cortés J L, Ramos Rivera P (2017). Patrones de diversidad florística y faunística del área focal Ixcan, selva Lacandona, Chiapas. Comisión nacional para el conocimiento y uso de la biodiversidad. Occurrence Dataset https://doi.org/10.15468/llibkl accessed via GBIF.org on 2017-08-30.
Inventario florístico y base de datos de la Reserva Ecológica Sierra de San Juan, Nayarit, México	9	Téllez Valdés O, Ramos Rivera P (2017). Inventario florístico y base de datos de la Reserva Ecológica Sierra de San Juan, Nayarit, México. Comisión nacional para el conocimiento y uso de la biodiversidad. Occurrence Dataset https://doi.org/10.15468/tsmanc accessed via GBIF.org on 2017-08-30.
Formación del banco de datos del herbario (UCAM)	72	Zamora Crescencio P, Ramos Rivera P (2017). Formación del banco de datos del herbario (UCAM). Comisión nacional para el conocimiento y uso de la biodiversidad. Occurrence Dataset https://doi.org/10.15468/kmt5vo accessed via GBIF.org on 2017-08-30.
Computarización de la colección de plantas acuáticas mexicanas del Herbario Nacional (MEXU)	78	Novelo Retana A, Ramos Rivera P (2017). Computarización de la colección de plantas acuáticas mexicanas del Herbario Nacional (MEXU). Version 1.3. Comisión nacional para el conocimiento y uso de la biodiversidad. Occurrence Dataset https://doi.org/10.15468/9ock6w accessed via GBIF.org on 2017-08-30.
Riqueza y distribución de especies vegetales en la Península de Baja California	55	Riemann González H, Ramos Rivera P (2017). Riqueza y distribución de especies vegetales en la Península de Baja California. Comisión nacional para el conocimiento y uso de la biodiversidad. Occurrence Dataset https://doi.org/10.15468/swgqdk accessed via GBIF.org on 2017-08-30.
Catálogos florísticos de México por entidad federativa e información etnobotánica de la Colección del Herbario Nacional Biól. Luciano Vela Gálvez (INIF)	54	Gutiérrez Garduño M V, Ramos Rivera P (2017). Catálogos florísticos de México por entidad federativa e información etnobotánica de la Colección del Herbario Nacional Biól. Luciano Vela Gálvez (INIF). Comisión nacional para el conocimiento y uso de la biodiversidad. Occurrence Dataset https://doi.org/10.15468/rtphsb accessed via GBIF.org on 2017-08-30.
Base de datos sobre la flora de Durango	2	González Elizondo M D S, Ramos Rivera P (2017). Base de datos sobre la flora de Durango. Comisión nacional para el conocimiento y uso de la biodiversidad. Occurrence Dataset https://doi.org/10.15468/3xbzpo accessed via GBIF.org on 2017-08-30.
Sistema de apoyo a la toma de decisiones para la reforestación rural en México	40	Reygadas Prado D D, Ramos Rivera P (2017). Sistema de apoyo a la toma de decisiones para la reforestación rural en México. Comisión nacional para el conocimiento y uso de la biodiversidad. Occurrence Dataset https://doi.org/10.15468/pbkvvv accessed via GBIF.org on 2017-08-30.
Inventario florístico de la Sierra de Huautla, Morelos	2	Dorado Ramírez O R, Ramos Rivera P (2017). Inventario florístico de la Sierra de Huautla, Morelos. Comisión nacional para el conocimiento y uso de la biodiversidad. Occurrence Dataset https://doi.org/10.15468/3niwji accessed via GBIF.org on 2017-08-30.
Actualización del banco de datos florístico de la Península de Yucatán (BAFLOPY)	103	Flores Guido J S, Ramos Rivera P (2017). Actualización del banco de datos florístico de la Península de Yucatán (BAFLOPY). Comisión nacional para el conocimiento y uso de la biodiversidad. Occurrence Dataset https://doi.org/10.15468/gdd46c accessed via GBIF.org on 2017-08-30.
Estudio de la diversidad florística en la región de la Chinantla, Sierra Norte de Oaxaca	70	Meave del Castillo J A, Ramos Rivera P (2017). Estudio de la diversidad florística en la región de la Chinantla, Sierra Norte de Oaxaca. Comisión nacional para el conocimiento y uso de la biodiversidad. Occurrence Dataset https://doi.org/10.15468/gnrrlp accessed via GBIF.org on 2017-08-30.
Inventario de la biota terrestre (florístico) y marina (invertebrados, peces y macroalgas bentónicos) del parque nacional Isla Isabel	12	Ríos Jara E, Ramos Rivera P (2017). Inventario de la biota terrestre (florístico) y marina (invertebrados, peces y macroalgas bentónicos) del parque nacional Isla Isabel. Comisión nacional para el conocimiento y uso de la biodiversidad. Occurrence Dataset https://doi.org/10.15468/qmaspz accessed via GBIF.org on 2017-08-30.
West African Vegetation Database	28	Senckenberg. West African Vegetation Database. Occurrence Dataset https://doi.org/10.15468/yqocrg accessed via GBIF.org on 2017-08-30.
Catálogo y base de datos preliminar de la flora de Sinaloa	22	Vega Aviña R, Ramos Rivera P (2017). Catálogo y base de datos preliminar de la flora de Sinaloa. Comisión nacional para el conocimiento y uso de la biodiversidad. Occurrence Dataset https://doi.org/10.15468/rdm1oa accessed via GBIF.org on 2017-08-30.
Flora acuática vascular y de zonas inundables del área de protección de flora y fauna Laguna de Términos, Campeche, México	78	Bonilla Barbosa J R, Ramos Rivera P (2017). Flora acuática vascular y de zonas inundables del área de protección de flora y fauna Laguna de Términos, Campeche, México. Comisión nacional para el conocimiento y uso de la biodiversidad. Occurrence Dataset https://doi.org/10.15468/zp7jgv accessed via GBIF.org on 2017-08-30.
Base de datos para la xiloteca del Instituto de Biología de la UNAM	10	Barajas Morales J, Ramos Rivera P (2017). Base de datos para la xiloteca del Instituto de Biología de la UNAM. Comisión nacional para el conocimiento y uso de la biodiversidad. Occurrence Dataset https://doi.org/10.15468/czst1g accessed via GBIF.org on 2017-08-30.
Vascular Plant Collection of Natural History Museum and Institute, Chiba	4	National Museum of Nature and Science, Japan. Vascular Plant Collection of Natural History Museum and Institute, Chiba. Occurrence Dataset https://doi.org/10.15468/9hqjiq accessed via GBIF.org on 2017-08-30.
Tartu University, palaeontology collections	1	Geocollections of Estonia. Tartu University, palaeontology collections. Occurrence Dataset https://doi.org/10.15468/xg0cat accessed via GBIF.org on 2017-08-30.
Inventory of Penessoulou forest (North West Benin)	1	Traore I (2016). Inventory of Penessoulou forest (North West Benin). Version 1.1. GBIF Benin. Occurrence Dataset https://doi.org/10.15468/2a9ebc accessed via GBIF.org on 2017-08-30.
NMNH Extant Specimen and Observation Records	1145	Orrell T, Hollowell T (2017). NMNH Extant Specimen Records. Version 1.8. National Museum of Natural History, Smithsonian Institution. Occurrence Dataset https://doi.org/10.15468/hnhrg3 accessed via GBIF.org on 2017-08-30.
Université Pédagogique Nationale de Kinshasa (UPN) - Plantes fourragères de la République démocratique du Congo - Projet CABIN	1	FINGU MABOLA J C, Theeten F (2015). Université Pédagogique Nationale de Kinshasa (UPN) - Plantes fourragères de la République démocratique du Congo - Projet CABIN. Université Pédagogique Nationale de Kinshasa. Occurrence Dataset https://doi.org/10.15468/xv4ufh accessed via GBIF.org on 2017-08-30.
Levantamento da vegetação arbustiva do Parque Nacional do Jaú	6	Oliveira Feitosa Y, Fernandez Piedade M T (2015). Levantamento da vegetação arbustiva do Parque Nacional do Jaú. Instituto Nacional de Pesquisas da Amazônia - INPA. Occurrence Dataset https://doi.org/10.15468/xhqz9l accessed via GBIF.org on 2017-08-30.
Mountain Invasion Research Network (MIREN) survey	1	Mountain Invasion Research Network - MIREN_ETH. Mountain Invasion Research Network (MIREN) survey. Occurrence Dataset https://doi.org/10.15468/zd44yg accessed via GBIF.org on 2017-08-30.
Andes to Amazon Biodiversity Program	67	Botanical Research Institute of Texas. Andes to Amazon Biodiversity Program. Occurrence Dataset https://doi.org/10.15468/uaq7do accessed via GBIF.org on 2017-08-30.
Fairchild Tropical Botanic Garden Virtual Herbarium Darwin Core format	317	Fairchild Tropical Botanic Garden. Fairchild Tropical Botanic Garden Virtual Herbarium Darwin Core format. Occurrence Dataset https://doi.org/10.15468/hdpruf accessed via GBIF.org on 2017-08-30.
The AAU Herbarium Database	3289	Herbarium of the University of Aarhus. The AAU Herbarium Database. Occurrence Dataset https://doi.org/10.15468/7uigwo accessed via GBIF.org on 2017-08-30.
Colección de plantas vasculares del herbario de la Universitat de València (VAL).	12	Botanical Garden, University of Valencia (2015). Colección de plantas vasculares del herbario de la Universitat de València (VAL).. Occurrence Dataset https://doi.org/10.15468/xmki52 accessed via GBIF.org on 2017-08-30.
Herbario de Plantas Vasculares de la Universidad de Salamanca: SALA	1	Dep. of Plant Biology (Botany), Faculty of Pharmacy, Univ. Salamanca (2015). Herbario de Plantas Vasculares de la Universidad de Salamanca: SALA. Occurrence Dataset https://doi.org/10.15468/ul946t accessed via GBIF.org on 2017-08-30.
Real Jardín Botánico (Madrid), Vascular Plant Herbarium (MA)	123	CSIC-Real Jardín Botánico (2017). CSIC-Real Jardín Botánico-Colección de Plantas Vasculares (MA). Occurrence Dataset https://doi.org/10.15468/mug7kr accessed via GBIF.org on 2017-08-30.
Herbario de la Universidad de Almeria	4	Dept. of Vegetal Biology and Ecology, Faculty of Experimental Science, University of Almeria. Herbario de la Universidad de Almeria. Occurrence Dataset https://doi.org/10.15468/d5is9n accessed via GBIF.org on 2017-08-30.
Universidad de Oviedo. Departamento de Biología de Organismos y Sistemas: FCO	2	Department of Organisms and Systems Biology. University of Oviedo (2015). Universidad de Oviedo. Departamento de Biología de Organismos y Sistemas: FCO. Occurrence Dataset https://doi.org/10.15468/xtvrk2 accessed via GBIF.org on 2017-08-30.
Jardín Botánico de Córdoba: Herbarium COA	17	Botanical Garden of Córdoba. Jardín Botánico de Córdoba: Herbarium COA. Occurrence Dataset https://doi.org/10.15468/vjuvw1 accessed via GBIF.org on 2017-08-30.
Aranzadi Zientzi Elkartea	1	Aranzadi Science Society. Aranzadi Zientzi Elkartea. Occurrence Dataset https://doi.org/10.15468/jxs9rn accessed via GBIF.org on 2017-08-30.
Herbarium of Vascular Plants Collection of the University of Extremadura (Spain)	6	Dep. of Plant Biology, Ecology and Earth Sciences, Botany Area, Univ. Extremadura (2015). Herbarium of Vascular Plants Collection of the University of Extremadura (Spain). Occurrence Dataset https://doi.org/10.15468/l8vpay accessed via GBIF.org on 2017-08-30.
Herbario EMMA. Herbario de la Escuela Técnica Superior de Ingenieros de Montes. UPM	1	School of Forestry Engineering. Technical University of Madrid (2015). Herbario EMMA. Herbario de la Escuela Técnica Superior de Ingenieros de Montes. UPM. Occurrence Dataset https://doi.org/10.15468/oasg9o accessed via GBIF.org on 2017-08-30.
Herbario de la Universidad de Sevilla	101	Dep. of Plant Biology and Ecology, Univ. Seville (2016). Herbario de la Universidad de Sevilla. Occurrence Dataset https://doi.org/10.15468/zhmy7q accessed via GBIF.org on 2017-08-30.
Herbario HSS Finca La Orden-Valdesequera (CICYTEX). Gobierno de Extremadura	21	La Orden Estate, Dep. Forest Production and Grasslands, Agriculture and Environment Office, Regional Government of Extremadura (2015). Herbario HSS Finca La Orden-Valdesequera (CICYTEX). Gobierno de Extremadura. Occurrence Dataset https://doi.org/10.15468/siye1z accessed via GBIF.org on 2017-08-30.
Institut Botanic de Barcelona, BC	8	Botanical Institute of Barcelona (IBB-CSIC-ICUB) (2015). Institut Botanic de Barcelona, BC. Occurrence Dataset https://doi.org/10.15468/pff0t6 accessed via GBIF.org on 2017-08-30.
Hortus Botanicus Sollerensis Herbarium (FBonafè)	2	Sóller Botanical Garden Foundation. Hortus Botanicus Sollerensis Herbarium (FBonafè). Occurrence Dataset https://doi.org/10.15468/ghnxdi accessed via GBIF.org on 2017-08-30.
Auckland Museum Botany Collection	342	Cameron E, Moriarty A (2017). Auckland Museum Botany Collection. Version 1.17. Auckland War Memorial Museum. Occurrence Dataset https://doi.org/10.15468/mnjkvv accessed via GBIF.org on 2017-08-30.
AIMS - Bioresources Library (OBIS Australia)	6	Ocean Biogeographic Information System. AIMS - Bioresources Library (OBIS Australia). Occurrence Dataset https://doi.org/10.15468/mdzlkb accessed via GBIF.org on 2017-08-30.
"Répertoire des Forêts sacrées dans les Départements de l’Ouémé et du Plateau. Data mobilized in the framework of JRS Biodiversity Foundation project	160	ALOHOU E, GBO F C, KOTCHOFA M (2016). "Répertoire des Forêts sacrées dans les Départements de l’Ouémé et du Plateau. Data mobilized in the framework of JRS Biodiversity Foundation project. Version 1.2. GBIF Benin. Occurrence Dataset https://doi.org/10.15468/hy2rea accessed via GBIF.org on 2017-08-30.
Paleobiology Database	351	Marine Science Institute, UCSB. Paleobiology Database. Occurrence Dataset https://doi.org/10.15468/2durgn accessed via GBIF.org on 2017-08-30.
herbario	1577	Museo Nacional de Costa Rica. herbario. Occurrence Dataset https://doi.org/10.15468/yhvbj8 accessed via GBIF.org on 2017-08-30.
Plant Specimens of Kurashiki Museum of Natural History	8	National Museum of Nature and Science, Japan. Plant Specimens of Kurashiki Museum of Natural History. Occurrence Dataset https://doi.org/10.15468/cgm3js accessed via GBIF.org on 2017-08-30.
Herbarium Specimens of Tokushima Prefectural Museum, Japan	1	National Museum of Nature and Science, Japan. Herbarium Specimens of Tokushima Prefectural Museum, Japan. Occurrence Dataset https://doi.org/10.15468/f2r5wy accessed via GBIF.org on 2017-08-30.
Individual Sightings	2	Citizen Science - ALA Website (2015). Individual Sightings. Occurrence Dataset https://doi.org/10.15468/jayxmn accessed via GBIF.org on 2017-08-30.
DAV UC Davis Center for Plant Diversity	42	Dean E A, Starbuck T (2016). DAV UC Davis Center for Plant Diversity. University of California, Davis. Occurrence Dataset https://doi.org/10.15468/z77ps7 accessed via GBIF.org on 2017-08-30.
Herbarium (UNA)	44	University of Alabama Biodiversity and Systematics. Herbarium (UNA). Occurrence Dataset https://doi.org/10.15468/qy6hkl accessed via GBIF.org on 2017-08-30.
MEXU/Plantas Vasculares	17	UNIBIO, IBUNAM. MEXU/Plantas Vasculares. Occurrence Dataset https://doi.org/10.15468/mr0ayo accessed via GBIF.org on 2017-08-30.
MEXU/Tipos de plantas vasculares	1	UNIBIO, IBUNAM. MEXU/Tipos de plantas vasculares. Occurrence Dataset https://doi.org/10.15468/y8rgnq accessed via GBIF.org on 2017-08-30.
Actualización de las bases de datos del Herbario XAL. Fase III	1248	Lorea Hernández F, Ramos Rivera P (2017). Actualización de las bases de datos del Herbario XAL. Fase III. Version 1.3. Comisión nacional para el conocimiento y uso de la biodiversidad. Occurrence Dataset https://doi.org/10.15468/fgt1nt accessed via GBIF.org on 2017-08-30.
Plants of Papua New Guinea	893	National Herbarium of New South Wales. Plants of Papua New Guinea. Occurrence Dataset https://doi.org/10.15468/adw1tp accessed via GBIF.org on 2017-08-30.
Herbarium Berolinense	37	Botanic Garden and Botanical Museum Berlin-Dahlem. Herbarium Berolinense. Occurrence Dataset https://doi.org/10.15468/dlwwhz accessed via GBIF.org on 2017-08-30.
Observations du Conservatoire botanique national du Bassin parisien.	5	Conservatoire botanique national du Bassin parisien. Observations du Conservatoire botanique national du Bassin parisien.. Occurrence Dataset https://doi.org/10.15468/megroo accessed via GBIF.org on 2017-08-30.
Biologiezentrum Linz	91	Biologiezentrum Linz Oberoesterreich. Biologiezentrum Linz. Occurrence Dataset https://doi.org/10.15468/ynjblx accessed via GBIF.org on 2017-08-30.
United States National Plant Germplasm System Collection	1	US National Plant Germplasm System. United States National Plant Germplasm System Collection. Occurrence Dataset https://doi.org/10.15468/ce7fox accessed via GBIF.org on 2017-08-30.
Israel Nature and Parks Authority	148	Israel Nature and Parks Authority. Israel Nature and Parks Authority. Occurrence Dataset https://doi.org/10.15468/cmnjt1 accessed via GBIF.org on 2017-08-30.
Herbarium de Geo. B. Hinton, México	16	Comisión nacional para el conocimiento y uso de la biodiversidad. Herbarium de Geo. B. Hinton, México. Occurrence Dataset https://doi.org/10.15468/c8kqh6 accessed via GBIF.org on 2017-08-30.
Harvard University Herbaria	26	Morris P J (2016). Harvard University Herbaria. Harvard University Herbaria. Occurrence Dataset https://doi.org/10.15468/o3pvnh accessed via GBIF.org on 2017-08-30.
Vascular plants of south-central China	3	Harvard University Herbaria. Vascular plants of south-central China. Occurrence Dataset https://doi.org/10.15468/o1q1w3 accessed via GBIF.org on 2017-08-30.
BioGIS - Vascular plants - A. Danin's grid database	21	Horvitz N, Danin A (2015). BioGIS - Vascular plants - A. Danin's grid database. Israel Nature and Parks Authority. Occurrence Dataset https://doi.org/10.15468/vrj8ay accessed via GBIF.org on 2017-08-30.
EURISCO, The European Genetic Resources Search Catalogue	2	Bioversity International. EURISCO, The European Genetic Resources Search Catalogue. Occurrence Dataset https://doi.org/10.15468/a3lnmd accessed via GBIF.org on 2017-08-30.
Herbarium Specimens of Museum of Nature and Human Activities, Hyogo Prefecture, Japan	4	National Museum of Nature and Science, Japan. Herbarium Specimens of Museum of Nature and Human Activities, Hyogo Prefecture, Japan. Occurrence Dataset https://doi.org/10.15468/sqctqh accessed via GBIF.org on 2017-08-30.
CVRD - Herbário da Reserva Natural Vale	16	Souza Siqueira G (2017). CVRD - Herbário da Reserva Natural Vale. Version 1.33. CVRD - Reserva Natural Vale. Occurrence Dataset https://doi.org/10.15468/vmsmgr accessed via GBIF.org on 2017-08-30.
Kochi Prefectural Makino Botanical Garden	15	National Museum of Nature and Science, Japan. Kochi Prefectural Makino Botanical Garden. Occurrence Dataset https://doi.org/10.15468/myfnxe accessed via GBIF.org on 2017-08-30.
MAR - Herbário do Maranhão	15	B. de Almeida Júnior E (2017). MAR - Herbário do Maranhão. Version 1.28. Universidade Federal do Maranhão. Occurrence Dataset https://doi.org/10.15468/9ql44s accessed via GBIF.org on 2017-08-30.
Primer censo de plantas leñosas de una Parcela Permanente de 25 hectáreas, ubicada en la Reserva Natural La Planada (Nariño, Colombia)	18339	Vallejo Joyas M I (2017). Primer censo de plantas leñosas de una Parcela Permanente de 25 hectáreas, ubicada en la Reserva Natural La Planada (Nariño, Colombia). Version 6.2. Instituto de Investigación de Recursos Biológicos Alexander von Humboldt. Occurrence Dataset https://doi.org/10.15472/vg1dam accessed via GBIF.org on 2017-08-30.
Estudios bióticos (Plantas, Fauna Edáfica, Anfibios y Aves) en el Complejo de Páramos Chingaza	44	Madriñán R. S, Henao Diaz F (2017). Estudios bióticos (Plantas, Fauna Edáfica, Anfibios y Aves) en el Complejo de Páramos Chingaza. Version 1.3. Instituto de Investigación de Recursos Biológicos Alexander von Humboldt. Occurrence Dataset https://doi.org/10.15472/t6a4io accessed via GBIF.org on 2017-08-30.
Herbario de la Universidad de Arizona, EUA	10	Comisión nacional para el conocimiento y uso de la biodiversidad. Herbario de la Universidad de Arizona, EUA. Occurrence Dataset https://doi.org/10.15468/gibcrq accessed via GBIF.org on 2017-08-30.
Agentes Bioactivos de Plantas Desérticas de Latinoamérica (ICBG)	4	Comisión nacional para el conocimiento y uso de la biodiversidad. Agentes Bioactivos de Plantas Desérticas de Latinoamérica (ICBG). Occurrence Dataset https://doi.org/10.15468/gs7lso accessed via GBIF.org on 2017-08-30.
Árboles de la Península de Yucatán, Flora del Distrito de Tehuantepec, Oaxaca y Familia Asteraceae en México (IBUNAM)	186	Comisión nacional para el conocimiento y uso de la biodiversidad. Árboles de la Península de Yucatán, Flora del Distrito de Tehuantepec, Oaxaca y Familia Asteraceae en México (IBUNAM). Occurrence Dataset https://doi.org/10.15468/h1autr accessed via GBIF.org on 2017-08-30.
Biodiversidad en las propuestas para declaratoria de Áreas Protegidas en los Municipios de Dagua, Restrepo, La Cumbre y Vijes y un Grupo de Reservas Naturales de la Sociedad Civil	1	Orjuela S, Muñoz I (2015). Biodiversidad en las propuestas para declaratoria de Áreas Protegidas en los Municipios de Dagua, Restrepo, La Cumbre y Vijes y un Grupo de Reservas Naturales de la Sociedad Civil. Fundación Gaia. Occurrence Dataset https://doi.org/10.15468/rp0b8u accessed via GBIF.org on 2017-08-30.
Caracterización de fauna y flora para el establecimiento de límites funcionales de humedales en tres ventanas piloto: Ciénaga de la Virgen, Ciénaga Zapatosa y Complejo de humedales Paz de Ariporo - Hato Corozal	8	Trujillo F, Velásquez Niño J (2017). Caracterización de fauna y flora para el establecimiento de límites funcionales de humedales en tres ventanas piloto: Ciénaga de la Virgen, Ciénaga Zapatosa y Complejo de humedales Paz de Ariporo - Hato Corozal. Version 5.2. Instituto de Investigación de Recursos Biológicos Alexander von Humboldt. Occurrence Dataset https://doi.org/10.15472/vcak6r accessed via…
USF Herbarium	113	Scolaro J, Te Strake D (2017). USF Herbarium. Version 7.77. University of South Florida Herbarium. Occurrence Dataset https://doi.org/10.15468/lxqtrb accessed via GBIF.org on 2017-08-30.
Plantae, TAIF (Taiwan e-Learning and Digital Archives Program, TELDAP)	38	TELDAP. Plantae, TAIF (Taiwan e-Learning and Digital Archives Program, TELDAP). Occurrence Dataset https://doi.org/10.15468/1bq0x1 accessed via GBIF.org on 2017-08-30.
Caracterización biológica de la ventana de biodiversidad Ciénaga, Municipio de Ciénaga, Magdalena, Colombia	5	Vela Vargas I M (2017). Caracterización biológica de la ventana de biodiversidad Ciénaga, Municipio de Ciénaga, Magdalena, Colombia. Version 1.1. Instituto de Investigación de Recursos Biológicos Alexander von Humboldt. Occurrence Dataset https://doi.org/10.15472/cbcfzr accessed via GBIF.org on 2017-08-30.
HPAN - Herbário do Pantanal "Vali Joana Pott"	7	Antonia Carniello M (2017). HPAN - Herbário do Pantanal "Vali Joana Pott". Version 1.30. Universidade do Estado de Mato Grosso. Occurrence Dataset https://doi.org/10.15468/dhtcib accessed via GBIF.org on 2017-08-30.
Herbier Ecole de Faune	3	à Etchike D (2016). Herbier Ecole de Faune. Version 2.1. Ecole de Faune de Garoua. Occurrence Dataset https://doi.org/10.15468/jbqjzg accessed via GBIF.org on 2017-08-30.
Atlas Flora Danica	4	Bruun Asmussen Lange C, Hermann J (2016). Atlas Flora Danica. Version 1.1. Botanical Society of Denmark. Occurrence Dataset https://doi.org/10.15468/jzwfql accessed via GBIF.org on 2017-08-30.
Census of the threatened species of Benin.	79	Kiki P, Ganglo J (2017). Census of the threatened species of Benin.. Version 1.5. GBIF Benin. Occurrence Dataset https://doi.org/10.15468/fbbbfl accessed via GBIF.org on 2017-08-30.
Lichens of North-Eastern Poland	2	University of Białystok, Institute of Biology. Lichens of North-Eastern Poland. Occurrence Dataset https://doi.org/10.15468/hpg0vv accessed via GBIF.org on 2017-08-30.
Computarización del Herbario ENCB. Fase II. Base de datos de los ejemplares de la familia Burseraceae y Nyctaginaceae y base de datos digitalizada de los ejemplares tipo de plantas vasculares del Herbario de la Escuela Nacional de Ciencias Biológicas	1	Fernández Nava R, Ramos Rivera P (2017). Computarización del Herbario ENCB. Fase II. Base de datos de los ejemplares de la familia Burseraceae y Nyctaginaceae y base de datos digitalizada de los ejemplares tipo de plantas vasculares del Herbario de la Escuela Nacional de Ciencias Biológicas. Version 1.3. Comisión nacional para el conocimiento y uso de la biodiversidad. Occurrence Dataset https://…
Base de datos de plantas vasculares del País Vasco: ARAN-EH	2	NA N (2013). Base de datos de plantas vasculares del País Vasco: ARAN-EH. Aranzadi Science Society. Occurrence Dataset https://doi.org/10.15468/m86bzk accessed via GBIF.org on 2017-08-30.
Field Museum of Natural History (Botany) Seed Plant Collection	1706	Grant S, Niezgoda C (2017). Field Museum of Natural History (Botany) Seed Plant Collection. Version 11.2. Field Museum. Occurrence Dataset https://doi.org/10.15468/nxnqzf accessed via GBIF.org on 2017-08-30.
MBML-Herbario - Herbário Mello Leitão	1552	de Queiroz Boudet Fernandes H (2017). MBML-Herbario - Herbário Mello Leitão. Version 1.30. Instituto Nacional da Mata Atlântica. Occurrence Dataset https://doi.org/10.15468/z8djaf accessed via GBIF.org on 2017-08-30.
Espèces vasculaires endémiques et orchidées (CITES)	1	Onana J M (2014). Espèces vasculaires endémiques et orchidées (CITES). Cameroon National Herbarium. Occurrence Dataset https://doi.org/10.15468/oblwrk accessed via GBIF.org on 2017-08-30.
BOTU - Herbário Irina Delanova Gemtchújnicov	14	Paula Fortuna Perez A (2017). BOTU - Herbário Irina Delanova Gemtchújnicov. Version 1.31. Universidade Estadual Paulista - IBB. Occurrence Dataset https://doi.org/10.15468/vsjsdc accessed via GBIF.org on 2017-08-30.
R. L. McGregor Herbarium Vascular Plants Collection	2	Morse C (2017). R. L. McGregor Herbarium Vascular Plants Collection. University of Kansas Biodiversity Institute. Occurrence Dataset https://doi.org/10.15468/htptzr accessed via GBIF.org on 2017-08-30.
Banco de Datos de la Biodiversidad de la Comunitat Valenciana	3102	Ranz J (2017). Banco de Datos de la Biodiversidad de la Comunitat Valenciana. Biodiversity data bank of Generalitat Valenciana. Occurrence Dataset https://doi.org/10.15468/b4yqdy accessed via GBIF.org on 2017-08-30.
Colección de plantas vasculares de Brasil del Herbario "Jaime Andrés Rodríguez". LEB-Brasil	3	Herbarium LEB Jaime Andrés Rodríguez. Facultad de Ciencias Biológicas y Ambientales. Universidad de León. (2015). Colección de plantas vasculares de Brasil del Herbario "Jaime Andrés Rodríguez". LEB-Brasil. Occurrence Dataset https://doi.org/10.15468/acydyy accessed via GBIF.org on 2017-08-30.
Vascular Plant Specimen Database of Kanagawa Prefectural Museum of Natural History	108	National Museum of Nature and Science, Japan. Vascular Plant Specimen Database of Kanagawa Prefectural Museum of Natural History. Occurrence Dataset https://doi.org/10.15468/c7c9qa accessed via GBIF.org on 2017-08-30.
MEXU/Colección de Plantas Acuáticas	112	UNIBIO, IBUNAM. MEXU/Colección de Plantas Acuáticas. Occurrence Dataset https://doi.org/10.15468/hze2o4 accessed via GBIF.org on 2017-08-30.
Jardín Botánico Atlántico, Gijón: JBAG	1	Jardín Botánico Atlántico. Jardín Botánico Atlántico, Gijón: JBAG. Occurrence Dataset https://doi.org/10.15468/da9bjz accessed via GBIF.org on 2017-08-30.
MGC Herbarium of University of Malaga (Spain): MGC-Cormof dataset	47	Cabezudo Artero B, García Sánchez J (2016). MGC Herbarium of University of Malaga (Spain): MGC-Cormof dataset. University of Malaga. Occurrence Dataset https://doi.org/10.15468/2gfyxk accessed via GBIF.org on 2017-08-30.
Biological and palaeontological collection and observation data MNHNL	10	Musée national d'histoire naturelle Luxembourg. Biological and palaeontological collection and observation data MNHNL. Occurrence Dataset https://doi.org/10.15468/s2iu7d accessed via GBIF.org on 2017-08-30.
Flora de los ecosistemas de la zona alta del río Coello (Tolima, Colombia)	1	Pinto J (2016). Flora de los ecosistemas de la zona alta del río Coello (Tolima, Colombia). Version 3.0. Fundación Estación Biológica Guayacanal. Occurrence Dataset https://doi.org/10.15472/1rjlch accessed via GBIF.org on 2017-08-30.
Botany Division, Yale Peabody Museum	1	Gall L (2017). Botany Division, Yale Peabody Museum. Yale University Peabody Museum. Occurrence Dataset https://doi.org/10.15468/hrztgn accessed via GBIF.org on 2017-08-30.
Paleobotany Division, Yale Peabody Museum	134	Gall L (2017). Paleobotany Division, Yale Peabody Museum. Yale University Peabody Museum. Occurrence Dataset https://doi.org/10.15468/hpasyo accessed via GBIF.org on 2017-08-30.
HUTO - Herbário da Universidade de Tocantins	6	Ribeiro dos Santos E (2017). HUTO - Herbário da Universidade de Tocantins. Version 1.29. Fundação Universidade do Tocantins. Occurrence Dataset https://doi.org/10.15468/zhlmlh accessed via GBIF.org on 2017-08-30.
Herbarium Senckenbergianum (FR)	21	Senckenberg. Herbarium Senckenbergianum (FR). Occurrence Dataset https://doi.org/10.15468/ucmdjy accessed via GBIF.org on 2017-08-30.
NHT_flora	22	TanBIF. NHT_flora. Occurrence Dataset https://doi.org/10.15468/rxfxcr accessed via GBIF.org on 2017-08-30.
Fauna y flora asociada a 18 humedales del valle geográfico del río Cauca	11	Sarria Salas S, Salazar Marín M C (2015). Fauna y flora asociada a 18 humedales del valle geográfico del río Cauca. Corporación Autónoma Regional del Valle del Cauca. Occurrence Dataset https://doi.org/10.15468/xyhnz4 accessed via GBIF.org on 2017-08-30.
MEXU/Flora de Oaxaca	24	UNIBIO, IBUNAM. MEXU/Flora de Oaxaca. Occurrence Dataset https://doi.org/10.15468/gkujpl accessed via GBIF.org on 2017-08-30.
Herbario de Universidad de Murcia: MUB	4	Department of Plant Biology. Faculty of Biological Sciences. Univ. Murcia. Herbario de Universidad de Murcia: MUB. Occurrence Dataset https://doi.org/10.15468/qnv1aq accessed via GBIF.org on 2017-08-30.
Database of Native Plants in Taiwan	32	Peng C (2014). Database of Native Plants in Taiwan. TELDAP. Occurrence Dataset https://doi.org/10.15468/h1txwb accessed via GBIF.org on 2017-08-30.
University of Ghana - Ghana Herbarium	102	Asase A, data administrator N (2015). University of Ghana - Ghana Herbarium. Version 8.2. Ghana Biodiversity Information Facility (GhaBIF). Occurrence Dataset https://doi.org/10.15468/l7b2zt accessed via GBIF.org on 2017-08-30.
Herbarium of Taiwan Forestry Research Institute	34	Taiwan Forestry Research Institute. Herbarium of Taiwan Forestry Research Institute. Occurrence Dataset https://doi.org/10.15468/ohjjed accessed via GBIF.org on 2017-08-30.
Etapa final de la captura y catalogación del Herbario del Instituto de Ecología, AC, Centro Regional del Bajío	156	Aragón Axomulco L, Ramos Rivera P (2017). Etapa final de la captura y catalogación del Herbario del Instituto de Ecología, AC, Centro Regional del Bajío. Version 1.3. Comisión nacional para el conocimiento y uso de la biodiversidad. Occurrence Dataset https://doi.org/10.15468/dk7ca2 accessed via GBIF.org on 2017-08-30.
Composición florística y estructura de una parcela permanente en bosques secos tropicales del municipio de Pereira, Risaralda	197	Ruíz D, Quintana Vargas A (2017). Composición florística y estructura de una parcela permanente en bosques secos tropicales del municipio de Pereira, Risaralda. Version 7.3. Instituto de Investigación de Recursos Biológicos Alexander von Humboldt. Occurrence Dataset https://doi.org/10.15472/96i8ee accessed via GBIF.org on 2017-08-30.
Plant inventory of W Biosphere reserve (North-Benin). Data mobilized in the framework of JRS Biodiversity Foundation project	2	Houessou L G, Kakpo S (2016). Plant inventory of W Biosphere reserve (North-Benin). Data mobilized in the framework of JRS Biodiversity Foundation project. Version 1.2. GBIF Benin. Occurrence Dataset https://doi.org/10.15468/jbp1u9 accessed via GBIF.org on 2017-08-30.
Herbario Amazónico Colombiano	3092	Sua S (2016). Herbario Amazónico Colombiano. Version 9.5. Instituto Amazónico de Investigaciones Científicas Sinchi. Occurrence Dataset https://doi.org/10.15472/l7odt1 accessed via GBIF.org on 2017-08-30.
Colección de Tejidos del Instituto Alexander Von Humboldt	220	Borja-Acosta K, Borja Acosta K G (2017). Colección de Tejidos del Instituto Alexander Von Humboldt. Version 19.3. Instituto de Investigación de Recursos Biológicos Alexander von Humboldt. Occurrence Dataset https://doi.org/10.15472/iwlqjr accessed via GBIF.org on 2017-08-30.
Inventario florístico en Baja California Sur: Región del Cabo e Islas adyacentes	3	León de la Luz J L, Ramos Rivera P (2017). Inventario florístico en Baja California Sur: Región del Cabo e Islas adyacentes. Version 1.3. Comisión nacional para el conocimiento y uso de la biodiversidad. Occurrence Dataset https://doi.org/10.15468/l8ahkz accessed via GBIF.org on 2017-08-30.
Banco de datos florísticos del Herbario CHAP	105	Guízar Nolazco E, Ramos Rivera P (2017). Banco de datos florísticos del Herbario CHAP. Version 1.3. Comisión nacional para el conocimiento y uso de la biodiversidad. Occurrence Dataset https://doi.org/10.15468/rmpomt accessed via GBIF.org on 2017-08-30.
WII Herbarium Dataset	13	Adhikari B S (2016). WII Herbarium Dataset. Version 13.2. Wildlife Institute of India. Occurrence Dataset https://doi.org/10.15468/dhouv6 accessed via GBIF.org on 2017-08-30.
National vegetation diversity inventory and mapping plan	792	Hsieh C (2014). National vegetation diversity inventory and mapping plan. Taiwan Biodiversity Information Facility (TaiBIF). Occurrence Dataset https://doi.org/10.15468/pxiabm accessed via GBIF.org on 2017-08-30.
VIT Herbarium - Vascular Plants (The Natural History Museum of Alava)	1	Infante Sánchez M, Heras Pérez P (2016). VIT Herbarium - Vascular Plants (The Natural History Museum of Alava). Version 1.3. Natural History Museum of Alava (Museo de Ciencias Naturales de Álava). Occurrence Dataset https://doi.org/10.15468/tqcbr0 accessed via GBIF.org on 2017-08-30.
La vegetación y flora de las Lagunas de Catazajá-Emiliano Zapata	3	Gutiérrez Báez C, Ramos Rivera P (2017). La vegetación y flora de las Lagunas de Catazajá-Emiliano Zapata. Version 1.4. Comisión nacional para el conocimiento y uso de la biodiversidad. Occurrence Dataset https://doi.org/10.15468/xdnj12 accessed via GBIF.org on 2017-08-30.
MAC - Herbário do Instituto do Meio Ambiente do Estado de Alagoas	59	Pereira e Lyra Lemos R (2017). MAC - Herbário do Instituto do Meio Ambiente do Estado de Alagoas. Version 1.30. Instituto do Meio Ambiente do Estado de Alagoas. Occurrence Dataset https://doi.org/10.15468/kpsugm accessed via GBIF.org on 2017-08-30.
Integración de bases de datos, actualización y sistematización de la colección de flora del Herbario Eizi Matuda (HEM)	447	Pérez Farrera M Á, Ramos Rivera P (2017). Integración de bases de datos, actualización y sistematización de la colección de flora del Herbario Eizi Matuda (HEM). Version 1.3. Comisión nacional para el conocimiento y uso de la biodiversidad. Occurrence Dataset https://doi.org/10.15468/itk4v9 accessed via GBIF.org on 2017-08-30.
Jardín Botánico Uniamazonia JBUA	14	Artunduaga Zambrano E A, Murcia Díaz L M (2016). Jardín Botánico Uniamazonia JBUA. Version 2.1. Universidad de la Amazonia. Occurrence Dataset https://doi.org/10.15472/qg2aiz accessed via GBIF.org on 2017-08-30.
FloraCAT: Banco de datos de los cormófitos de Cataluña	646	Font Castell X (2016). FloraCAT: Banco de datos de los cormófitos de Cataluña. Banc de dades de biodiversitat de Catalunya. Occurrence Dataset https://doi.org/10.15470/fzwiiu accessed via GBIF.org on 2017-08-30.
UPCB - Herbário do Departamento de Botânica	69	Labiak P (2017). UPCB - Herbário do Departamento de Botânica. Version 1.28. Universidade Federal do Paraná. Occurrence Dataset https://doi.org/10.15468/udpvi1 accessed via GBIF.org on 2017-08-30.
HUCPE - Herbário da Universidade Católica de Pernambuco	1	Vital Fernandes Cruz da Cunha L (2017). HUCPE - Herbário da Universidade Católica de Pernambuco. Version 1.29. Universidade Católica de Pernambuco. Occurrence Dataset https://doi.org/10.15468/iagcfe accessed via GBIF.org on 2017-08-30.
Bosque Mesófilo de Montaña de México	65	Gual Díaz M, Ramos Rivera P (2017). Bosque Mesófilo de Montaña de México. Version 1.3. Comisión nacional para el conocimiento y uso de la biodiversidad. Occurrence Dataset https://doi.org/10.15468/7rwxkh accessed via GBIF.org on 2017-08-30.
Tejidos colectados en la ventana de biodiversidad Ciénaga, Municipio de Ciénaga, Magdalena, Colombia	5	Vela Vargas I M (2017). Tejidos colectados en la ventana de biodiversidad Ciénaga, Municipio de Ciénaga, Magdalena, Colombia. Version 1.1. Instituto de Investigación de Recursos Biológicos Alexander von Humboldt. Occurrence Dataset https://doi.org/10.15472/1ns4vw accessed via GBIF.org on 2017-08-30.
Heritage Trees of Ireland	3	National Biodiversity Data Centre (2016). Heritage Trees of Ireland. Occurrence Dataset https://doi.org/10.15468/9athfc accessed via GBIF.org on 2017-08-30.
HURB - Herbário do Recôncavo da Bahia	22	Yuriko Saleme Aona L (2017). HURB - Herbário do Recôncavo da Bahia. Version 1.29. Universidade Federal do Recôncavo da Bahia. Occurrence Dataset https://doi.org/10.15468/f08gej accessed via GBIF.org on 2017-08-30.
Aarhus University Palm Transect Database	540958	Balslev H (2016). Aarhus University Palm Transect Database. Version 7.1. Department of Bioscience, Aarhus University. Occurrence Dataset https://doi.org/10.15468/r5hujc accessed via GBIF.org on 2017-08-30.
Elaboration du tarif de cubage multispécifique	12	AGBAHOUNGBA F, DOSSA GBO C F (2016). Elaboration du tarif de cubage multispécifique. Version 1.1. GBIF Benin. Occurrence Dataset https://doi.org/10.15468/lzrybq accessed via GBIF.org on 2017-08-30.
Lund Botanical Museum (LD)	11	Wittzell H, Shah M (2017). Lund Botanical Museum (LD). Lund Botanical Museum (LD). Occurrence Dataset https://doi.org/10.15468/c4w4co accessed via GBIF.org on 2017-08-30.
Inventory of natural and agroforestry stands characterized by Xylopia aethiopica (Dunal) A. Rich. (south-Benin)	59	GANGLO B H C B, NOUGAGNON G S (2016). Inventory of natural and agroforestry stands characterized by Xylopia aethiopica (Dunal) A. Rich. (south-Benin). Version 1.1. GBIF Benin. Occurrence Dataset https://doi.org/10.15468/exwp2m accessed via GBIF.org on 2017-08-30.
Herbario CTES Plantas Vasculares	24	Villegas D O, unne-conicet I (2016). Herbario CTES Plantas Vasculares. Instituto de Botánica del Nordeste. Occurrence Dataset https://doi.org/10.15468/n8jyez accessed via GBIF.org on 2017-08-30.
Plantas vasculares de la Sierra Tarahumara -listado florístico, etnobotánico e histórico-	3	Bye Boettler R, Ramos Rivera P (2017). Plantas vasculares de la Sierra Tarahumara -listado florístico, etnobotánico e histórico-. Version 1.3. Comisión nacional para el conocimiento y uso de la biodiversidad. Occurrence Dataset https://doi.org/10.15468/kidofz accessed via GBIF.org on 2017-08-30.
Census of medicinal plants of Benin.	45	Kingbo A, Kiki P, Ganglo J (2017). Census of medicinal plants of Benin.. Version 1.6. GBIF Benin. Occurrence Dataset https://doi.org/10.15468/p4cwmb accessed via GBIF.org on 2017-08-30.
HVAT - Herbário do Vale do Taquari	3	Maria de Freitas E (2017). HVAT - Herbário do Vale do Taquari. Version 1.30. Centro Universitário UNIVATES. Occurrence Dataset https://doi.org/10.15468/cmo532 accessed via GBIF.org on 2017-08-30.
Geographically tagged INSDC sequences	195	European Molecular Biology Laboratory (EMBL) (2014). Geographically tagged INSDC sequences. Occurrence Dataset https://doi.org/10.15468/cndomv accessed via GBIF.org on 2017-08-30.
HCDAL - Herbário Caririense Dárdano de Andrade-Lima	1	Arlene Pessoa da Silva M (2017). HCDAL - Herbário Caririense Dárdano de Andrade-Lima. Version 1.30. Universidade Regional do Cariri. Occurrence Dataset https://doi.org/10.15468/lstihc accessed via GBIF.org on 2017-08-30.
TEPB - Herbário Graziela Barroso	10	Farias Melo de Barros R (2017). TEPB - Herbário Graziela Barroso. Version 1.28. Universidade Federal do Piauí. Occurrence Dataset https://doi.org/10.15468/gjf70b accessed via GBIF.org on 2017-08-30.
Plant Specimen from Herbarium (LBG) in China, Lushan Botanical Garden, Jiangxi and Chinese Academy of Sciences	5	Peng Y, xu Z (2014). Plant Specimen from Herbarium (LBG) in China, Lushan Botanical Garden, Jiangxi and Chinese Academy of Sciences. Chinese Academy of Sciences (CAS). Occurrence Dataset https://doi.org/10.15468/k5j0ep accessed via GBIF.org on 2017-08-30.
HTSA - Herbário do Trópico Semiárido	158	Helena Piedade Kiill L (2017). HTSA - Herbário do Trópico Semiárido. Version 1.28. Embrapa Semiárido. Occurrence Dataset https://doi.org/10.15468/9tmqsk accessed via GBIF.org on 2017-08-30.
HVASF - Herbário Vale do São Francisco	49	Alves de Siqueira Filho J (2017). HVASF - Herbário Vale do São Francisco. Version 1.29. Universidade Federal do Vale do São Francisco. Occurrence Dataset https://doi.org/10.15468/ebf7xz accessed via GBIF.org on 2017-08-30.
Plantas laguna El Tinije	35	Ramírez B (2016). Plantas laguna El Tinije. Version 6.1. Asociación de Becarios del Casanare - ABC. Occurrence Dataset https://doi.org/10.15472/lv7ytd accessed via GBIF.org on 2017-08-30.
The fossil collection (F) of the Muséum national d'Histoire naturelle (MNHN - Paris)	180	Chagnoux S (2017). The fossil collection (F) of the Muséum national d'Histoire naturelle (MNHN - Paris). Version 68.25. MNHN - Museum national d'Histoire naturelle. Occurrence Dataset https://doi.org/10.15468/fjjmkb accessed via GBIF.org on 2017-08-30.
HST - Herbário Sérgio Tavares	1	Maria de Miranda Freitas Â (2017). HST - Herbário Sérgio Tavares. Version 1.29. Universidade Federal Rural de Pernambuco. Occurrence Dataset https://doi.org/10.15468/bnu6s9 accessed via GBIF.org on 2017-08-30.
Plant Specimen from Herbarium (IBK) in China, Guangxi Institute of Botany, Chinese Academy of Sciences	309	Liu Y, xu Z (2014). Plant Specimen from Herbarium (IBK) in China, Guangxi Institute of Botany, Chinese Academy of Sciences. Chinese Academy of Sciences (CAS). Occurrence Dataset https://doi.org/10.15468/dk5gko accessed via GBIF.org on 2017-08-30.
R-Tipos - Herbário do Museu Nacional - Tipos	9	Lúcia Campos Martins V, de Senna Valle L, Menezes M (2017). R-Tipos - Herbário do Museu Nacional - Tipos. Version 1.28. Museu Nacional / UFRJ. Occurrence Dataset https://doi.org/10.15468/mcbocy accessed via GBIF.org on 2017-08-30.
The vascular plants collection (P) at the Herbarium of the Muséum national d'Histoire Naturelle (MNHN - Paris)	2748	Chagnoux S (2017). The vascular plants collection (P) at the Herbarium of the Muséum national d'Histoire Naturelle (MNHN - Paris). Version 69.26. MNHN - Museum national d'Histoire naturelle. Occurrence Dataset https://doi.org/10.15468/nc6rxy accessed via GBIF.org on 2017-08-30.
Herbier_CNSF	2	Traore L B, Pamerlon S (2016). Herbier_CNSF. Version 7.1. SP/CONEDD-DCIME. Occurrence Dataset https://doi.org/10.15468/mnys1f accessed via GBIF.org on 2017-08-30.
SBT-Living	27	Telenius A, Shah M (2016). SBT-Living. GBIF-Sweden. Occurrence Dataset https://doi.org/10.15468/u8bzai accessed via GBIF.org on 2017-08-30.
Bernice P. Bishop Museum	289	Pyle R (2016). Bernice P. Bishop Museum. Version 8.1. Bernice Pauahi Bishop Museum. Occurrence Dataset https://doi.org/10.15468/s6ctus accessed via GBIF.org on 2017-08-30.
Fauna y flora del municipio de Lipa, Arauca	11	Pérez K, Vasquez Valderrama M (2017). Fauna y flora del municipio de Lipa, Arauca. Version 1.3. Instituto de Investigación de Recursos Biológicos Alexander von Humboldt. Occurrence Dataset https://doi.org/10.15472/ysgktc accessed via GBIF.org on 2017-08-30.
FURB - Herbário Dr. Roberto Miguel Klein	165	Luís de Gasper A (2017). FURB - Herbário Dr. Roberto Miguel Klein. Version 1.30. Universidade Regional de Blumenau. Occurrence Dataset https://doi.org/10.15468/9sagov accessed via GBIF.org on 2017-08-30.
Cuarenta y ocho especies de la flora de Chiapas incluidas en el PROY-NOM-059-ECOL-2000	69	Palacios Espinosa E, Ramos Rivera P (2017). Cuarenta y ocho especies de la flora de Chiapas incluidas en el PROY-NOM-059-ECOL-2000. Version 1.3. Comisión nacional para el conocimiento y uso de la biodiversidad. Occurrence Dataset https://doi.org/10.15468/lnhpzi accessed via GBIF.org on 2017-08-30.
Carnet en Ligne	103	Tela Botanica. Carnet en Ligne. Occurrence Dataset https://doi.org/10.15468/rydcn2 accessed via GBIF.org on 2017-08-30.
CRI - Herbário Pe. Dr. Raulino Reitz	34	dos Santos R, Citadini Zanette V (2017). CRI - Herbário Pe. Dr. Raulino Reitz. Version 1.28. Universidade do Extremo Sul Catarinense. Occurrence Dataset https://doi.org/10.15468/wvampl accessed via GBIF.org on 2017-08-30.
ENDEMIC SPECIES RESEARCH INSTITUTE（Herbarium）	2	Li C (2014). ENDEMIC SPECIES RESEARCH INSTITUTE（Herbarium）. TELDAP. Occurrence Dataset https://doi.org/10.15468/zbmpzt accessed via GBIF.org on 2017-08-30.
CEPEC - Herbário do Centro de Pesquisas do Cacau	542	Isabel Aguiar C, Márcio Araujo Amorim A (2017). CEPEC - Herbário do Centro de Pesquisas do Cacau. Version 1.35. Comissão Executiva do Plano da Lavoura Cacaueira – Centro de Pesquisas do Cacau. Occurrence Dataset https://doi.org/10.15468/wvh0dx accessed via GBIF.org on 2017-08-30.
Herbario del Jardín Botánico-Histórico La Concepción: HBC	17	NA N (2013). Herbario del Jardín Botánico-Histórico La Concepción: HBC. GBIF-Spain. Occurrence Dataset https://doi.org/10.15468/vfvnmu accessed via GBIF.org on 2017-08-30.
Condon Fossil Collection	5	Davis E (2016). Condon Fossil Collection. Version 1.3. Museum of Natural and Cultural History - University of Oregon. Occurrence Dataset https://doi.org/10.15468/8xetij accessed via GBIF.org on 2017-08-30.
Actualización de la base de datos sobre la flora de la Reserva de la Biósfera Sierra de Manantlán, Jalisco-Colima, México	32	Santana Michel F, Ramos Rivera P (2017). Actualización de la base de datos sobre la flora de la Reserva de la Biósfera Sierra de Manantlán, Jalisco-Colima, México. Version 1.3. Comisión nacional para el conocimiento y uso de la biodiversidad. Occurrence Dataset https://doi.org/10.15468/5h2rue accessed via GBIF.org on 2017-08-30.
Royal Botanic Garden Edinburgh Herbarium (E)	91	Royal Botanic Garden Edinburgh (2017). Royal Botanic Garden Edinburgh Herbarium (E). Occurrence Dataset https://doi.org/10.15468/ypoair accessed via GBIF.org on 2017-08-30.
Inventaire National du Patrimoine Naturel : Espèces Végétales Menacées de France métropolitaine	18	Vest F (2012). Inventaire National du Patrimoine Naturel : Espèces Végétales Menacées de France métropolitaine. SPN - Service du Patrimoine naturel, Muséum national d'Histoire naturelle, Paris. Occurrence Dataset https://doi.org/10.15468/uhrhsz accessed via GBIF.org on 2017-08-30.
Botany (UPS)	12	Telenius A, Shah M (2016). Botany (UPS). GBIF-Sweden. Occurrence Dataset https://doi.org/10.15468/ufmslw accessed via GBIF.org on 2017-08-30.
Instituto de Ciencias Naturales	2919	Instituto de Ciencias Naturales. Instituto de Ciencias Naturales. Occurrence Dataset https://doi.org/10.15468/qwcndz accessed via GBIF.org on 2017-08-30.
La flora útil de dos comunidades indígenas del Valle de Tehuacán-Cuicatlán: Coxcatlán y Zapotitlán de las Salinas, Puebla	5	Dávila Aranda P, Ramos Rivera P (2017). La flora útil de dos comunidades indígenas del Valle de Tehuacán-Cuicatlán: Coxcatlán y Zapotitlán de las Salinas, Puebla. Version 1.3. Comisión nacional para el conocimiento y uso de la biodiversidad. Occurrence Dataset https://doi.org/10.15468/yg7yq3 accessed via GBIF.org on 2017-08-30.
CNMT - Herbário Centro Norte Mato Grossense	11	Soares de Arruda R (2017). CNMT - Herbário Centro Norte Mato Grossense. Version 1.34. Universidade Federal de Mato Grosso - Campus Universitário de Sinop. Occurrence Dataset https://doi.org/10.15468/sx61uz accessed via GBIF.org on 2017-08-30.
HAS - Herbário Alarich Rudolf Holger Schultz	5	Moreno Senna R (2017). HAS - Herbário Alarich Rudolf Holger Schultz. Version 1.33. Fundação Zoobotânica do Rio Grande do Sul. Occurrence Dataset https://doi.org/10.15468/3f1k1r accessed via GBIF.org on 2017-08-30.
Inventario Florístico de la Reserva de la Biósfera La Sepultura del Corredor Biológico Sierra Madre del Sur. Fase II	41	Sousa Sánchez M, Ramos Rivera P (2017). Inventario Florístico de la Reserva de la Biósfera La Sepultura del Corredor Biológico Sierra Madre del Sur. Fase II. Version 1.3. Comisión nacional para el conocimiento y uso de la biodiversidad. Occurrence Dataset https://doi.org/10.15468/olgxod accessed via GBIF.org on 2017-08-30.
University of British Columbia Botanical Garden Collections (UBCBG)	2	Mosquin D (2016). University of British Columbia Botanical Garden Collections (UBCBG). Version 3.1. University of British Columbia. Occurrence Dataset https://doi.org/10.5886/f6tdd5ap accessed via GBIF.org on 2017-08-30.
Conservación del germoplasma vegetal en las regiones áridas y semiáridas de México. Fase 5	10	Dávila Aranda P, Ramos Rivera P (2017). Conservación del germoplasma vegetal en las regiones áridas y semiáridas de México. Fase 5. Version 1.3. Comisión nacional para el conocimiento y uso de la biodiversidad. Occurrence Dataset https://doi.org/10.15468/zyleay accessed via GBIF.org on 2017-08-30.
Primera caracterización biológica de plantas del proyecto "Incorporación de la Biodiversidad en el sector cafetero en Colombia"	16	Buitrago Giraldo M C, Gómez J A (2017). Primera caracterización biológica de plantas del proyecto "Incorporación de la Biodiversidad en el sector cafetero en Colombia". Version 9.4. Federación Nacional de Cafeteros de Colombia. Occurrence Dataset https://doi.org/10.15472/o58kme accessed via GBIF.org on 2017-08-30.
Census of species recorded during phytosociological surveys in Benin	118	Gangnibo C N, Gbètoho A J (2016). Census of species recorded during phytosociological surveys in Benin. Version 1.1. GBIF Benin. Occurrence Dataset https://doi.org/10.15468/6habyb accessed via GBIF.org on 2017-08-30.
UFPB - Herbário Lauro Pires Xavier - (JPB)	84	Regina de Vasconcellos Barbosa M (2017). JPB - Herbário Lauro Pires Xavier. Version 1.29. Universidade Federal da Paraíba. Occurrence Dataset https://doi.org/10.15468/uxvuhx accessed via GBIF.org on 2017-08-30.
EAC - Herbário Prisco Bezerra	16	Iracema Bezerra Loiola M (2017). EAC - Herbário Prisco Bezerra. Version 1.32. Universidade Federal do Ceará. Occurrence Dataset https://doi.org/10.15468/mgeah1 accessed via GBIF.org on 2017-08-30.
ESA - Herbário da Escola Superior de Agricultura Luiz de Queiroz	311	Castro Souza V (2017). ESA - Herbário da Escola Superior de Agricultura Luiz de Queiroz. Version 1.29. Escola Superior de Agricultura Luiz de Queiroz. Occurrence Dataset https://doi.org/10.15468/6e9ry8 accessed via GBIF.org on 2017-08-30.
Herbario de la Universidad Industrial de Santander	16	Torres M, García H (2017). Herbario de la Universidad Industrial de Santander. Version 3.4. Universidad Industrial de Santander. Occurrence Dataset https://doi.org/10.15472/mpp02q accessed via GBIF.org on 2017-08-30.
Base de datos computarizada del herbario CIB, Instituto de Investigaciones Biológicas, Universidad Veracruzana	61	Vázquez Torres S M, Ramos Rivera P (2017). Base de datos computarizada del herbario CIB, Instituto de Investigaciones Biológicas, Universidad Veracruzana. Version 1.3. Comisión nacional para el conocimiento y uso de la biodiversidad. Occurrence Dataset https://doi.org/10.15468/r0ecax accessed via GBIF.org on 2017-08-30.
Royal Botanic Gardens, Kew - Herbarium Specimens	7254	Royal Botanic Gardens, Kew (2016). Royal Botanic Gardens, Kew - Herbarium Specimens. Occurrence Dataset https://doi.org/10.15468/ly60bx accessed via GBIF.org on 2017-08-30.
HUESB - Herbário da Universidade Estadual do Sudoeste da Bahia	36	Edilma Licona de Macedo G (2017). HUESB - Herbário da Universidade Estadual do Sudoeste da Bahia. Version 1.29. Universidade Estadual do Sudoeste da Bahia. Occurrence Dataset https://doi.org/10.15468/yipzhz accessed via GBIF.org on 2017-08-30.
Flora del Valle de Tehuacán-Cuicatlán: III fase	25	Dávila Aranda P, Ramos Rivera P (2017). Flora del Valle de Tehuacán-Cuicatlán: III fase. Version 1.4. Comisión nacional para el conocimiento y uso de la biodiversidad. Occurrence Dataset https://doi.org/10.15468/euis0g accessed via GBIF.org on 2017-08-30.
Ecology, structure and dynamics of private plantations of Teck (Tectona grandis Lf) of the Department of the Atlantic (South Benin), 2011	32	YEVIDE A I, Ganglo J C (2016). Ecology, structure and dynamics of private plantations of Teck (Tectona grandis Lf) of the Department of the Atlantic (South Benin), 2011. Version 1.2. GBIF Benin. Occurrence Dataset https://doi.org/10.15468/hi4joz accessed via GBIF.org on 2017-08-30.
Registros de flora de las caracterizaciones rápidas de coberturas en los municipios de Beltrán y Guataquí, Cundinamarca	2	Vasquez Valderrama M (2017). Registros de flora de las caracterizaciones rápidas de coberturas en los municipios de Beltrán y Guataquí, Cundinamarca. Version 5.6. Instituto de Investigación de Recursos Biológicos Alexander von Humboldt. Occurrence Dataset https://doi.org/10.15472/iebn9k accessed via GBIF.org on 2017-08-30.
Ecological inventory of Borassus aethiopum (Mart.) populations in the Pendjari Biosphere Reserve, Benin. Data mobilized in the framework of JRS Benin project	28	Yèhouénou-Tessi D R, Houndonougbo J (2016). Ecological inventory of Borassus aethiopum (Mart.) populations in the Pendjari Biosphere Reserve, Benin. Data mobilized in the framework of JRS Benin project. Version 1.1. GBIF Benin. Occurrence Dataset https://doi.org/10.15468/s3o29s accessed via GBIF.org on 2017-08-31.
Incremento de los bancos florístico y etnobotánico de la Península de Yucatán	17	Flores Guido J S, Ramos Rivera P (2017). Incremento de los bancos florístico y etnobotánico de la Península de Yucatán. Version 1.3. Comisión nacional para el conocimiento y uso de la biodiversidad. Occurrence Dataset https://doi.org/10.15468/u7txgt accessed via GBIF.org on 2017-08-31.
MPUC - Herbário do Museu da Pontifícia Universidade Católica do Rio Grande do Sul	15	Follmann Jurinitz C (2017). MPUC - Herbário do Museu da Pontifícia Universidade Católica do Rio Grande do Sul. Version 1.29. Pontifícia Universidade Católica do Rio Grande do Sul. Occurrence Dataset https://doi.org/10.15468/yjiad0 accessed via GBIF.org on 2017-08-31.
BHCB - Herbário da Universidade Federal de Minas Gerais	69	Renato Stehmann J (2017). BHCB - Herbário da Universidade Federal de Minas Gerais. Version 1.36. Universidade Federal de Minas Gerais. Occurrence Dataset https://doi.org/10.15468/qgm9ch accessed via GBIF.org on 2017-08-31.
Vascular plant herbarium, NTNU University Museum	4	NTNU University Museum (2017). Vascular plant herbarium, NTNU University Museum. Version 30.267. Occurrence Dataset https://doi.org/10.15468/zrlqok accessed via GBIF.org on 2017-08-31.
Données ONF Faune-Flore-FOnge	2	Christophe B, Coline C. Données ONF Faune-Flore-FOnge. SPN - Service du Patrimoine naturel, Muséum national d'Histoire naturelle, Paris. Occurrence Dataset https://doi.org/10.15468/twp4c2 accessed via GBIF.org on 2017-08-31.
Dados da ocorrência de plantas lenhosas em um gradiente de perturbação/precipitação em área de Caatinga, Parque Nacional do Catimbau, Buíque, PE, Brasil	15	Jamelli D (2017). Dados da ocorrência de plantas lenhosas em um gradiente de perturbação/precipitação em área de Caatinga, Parque Nacional do Catimbau, Buíque, PE, Brasil. Version 1.4. Sistema de Informação sobre a Biodiversidade Brasileira - SiBBr. Sampling_event Dataset https://doi.org/10.15468/q3afgc accessed via GBIF.org on 2017-08-31.
New Zealand Biodiversity Recording Network	64	GBIF New Zealand. New Zealand Biodiversity Recording Network. Occurrence Dataset https://doi.org/10.15468/yxy15v accessed via GBIF.org on 2017-08-31.
The New York Botanical Garden Herbarium (NY) - Vascular Plant Collection	4794	Ramirez J, Tulig M (2015). The New York Botanical Garden Herbarium (NY) - Vascular Plant Collection. Version 2.1. The New York Botanical Garden. Occurrence Dataset https://doi.org/10.15468/6e8nje accessed via GBIF.org on 2017-08-31.
Sistema de Información de la vegetación Ibérica y Macaronésica	1464	GBIF-Spain (2009). Sistema de Información de la vegetación Ibérica y Macaronésica. Occurrence Dataset https://doi.org/10.15468/qyzfdt accessed via GBIF.org on 2017-08-31.
Université Pédagogique Nationale de Kinshasa (UPN). Plantes phytosanitaires. - Projet CABIN	1	KIALU MULUILE M C, Theeten F (2015). Université Pédagogique Nationale de Kinshasa (UPN). Plantes phytosanitaires. - Projet CABIN. Université Pédagogique Nationale de Kinshasa. Occurrence Dataset https://doi.org/10.15468/vtnydi accessed via GBIF.org on 2017-08-31.
Caracterización biológica de la ventana de biodiversidad municipio de Filandia, Quindío, Colombia	8	Valderrama Arcila C H, Londoño Villegas A (2017). Caracterización biológica de la ventana de biodiversidad municipio de Filandia, Quindío, Colombia. Version 1.2. Instituto de Investigación de Recursos Biológicos Alexander von Humboldt. Occurrence Dataset https://doi.org/10.15472/aps7cd accessed via GBIF.org on 2017-08-31.
Caracterización biológica de la ventana de biodiversidad enclave Atuncela, municipio de Dagua, Valle del Cauca	5	Valderrama Arcila C H, Pérez Medina S (2017). Caracterización biológica de la ventana de biodiversidad enclave Atuncela, municipio de Dagua, Valle del Cauca. Version 1.2. Instituto de Investigación de Recursos Biológicos Alexander von Humboldt. Occurrence Dataset https://doi.org/10.15472/sdkmfn accessed via GBIF.org on 2017-08-31.
Wilson Botanical Garden - Las Cruces Biological Station	5	Madrigal O (2012). Wilson Botanical Garden - Las Cruces Biological Station. Organization for Tropical Studies. Occurrence Dataset https://doi.org/10.15468/xxrs0v accessed via GBIF.org on 2017-08-31.
SLUI - Herbário Rosa Mochel	14	Helena Muniz F, Maria Maciel Leite A (2017). SLUI - Herbário Rosa Mochel. Version 1.29. Universidade Estadual do Maranhão. Occurrence Dataset https://doi.org/10.15468/3sbsos accessed via GBIF.org on 2017-08-31.
Phanérogames recensés aux Monts Nimba	4	Sidibe S, Akbaraly M (2016). Phanérogames recensés aux Monts Nimba. Version 3.1. Centre d'Observation de Surveillance et d'Information Environnementales (COSIE). Occurrence Dataset https://doi.org/10.15468/nu7rmc accessed via GBIF.org on 2017-08-31.
UB - Herbário da Universidade de Brasília	368	Beatriz Rodrigues Munhoz C, Eduardo Aguiar Saraiva Câmara P, das Graças Machado de Souza M, Elinore Barnes Proença C (2017). UB - Herbário da Universidade de Brasília. Version 1.28. Universidade de Brasília. Occurrence Dataset https://doi.org/10.15468/caq5no accessed via GBIF.org on 2017-08-31.
Université Pédagogique Nationale de Kinshasa (UPN) - Données botaniques (2011)- Projet CABIN	1	Djedje K, Theeten F (2015). Université Pédagogique Nationale de Kinshasa (UPN) - Données botaniques (2011)- Projet CABIN. Université Pédagogique Nationale de Kinshasa. Occurrence Dataset https://doi.org/10.15468/yxv99l accessed via GBIF.org on 2017-08-31.
The publication of primary biological events in the international GBIF (Global Biodiversity Information Facility) network: A case study with a small dataset of field collected occurrence samples of Buriti palms (Mauritia flexuosa).	7	Leyh W (2014). The publication of primary biological events in the international GBIF (Global Biodiversity Information Facility) network: A case study with a small dataset of field collected occurrence samples of Buriti palms (Mauritia flexuosa).. Laboratory of Ecology and Evolution of Plants, at Universidade Federal de Vicosa. Occurrence Dataset https://doi.org/10.15468/p3atx9 accessed via GBIF.…
Regeneración de especies arbóreas del bosque mesófilo en las montañas del norte de Chiapas	96	Ramírez Marcial N, Ramos Rivera P (2017). Regeneración de especies arbóreas del bosque mesófilo en las montañas del norte de Chiapas. Version 1.3. Comisión nacional para el conocimiento y uso de la biodiversidad. Occurrence Dataset https://doi.org/10.15468/z8pcle accessed via GBIF.org on 2017-08-31.
Herbarium - Las Cruces Biological Station	24	Madrigal O (2012). Herbarium - Las Cruces Biological Station. Organization for Tropical Studies. Occurrence Dataset https://doi.org/10.15468/mh2sz1 accessed via GBIF.org on 2017-08-31.
Proyecto interno ejecutado por la CONABIO: Sistema de información sobre Bosque Mesófilo de Montaña de México para apoyo en programas de restauración (Fase 1)	2	Ressl R, Ramos Rivera P (2017). Proyecto interno ejecutado por la CONABIO: Sistema de información sobre Bosque Mesófilo de Montaña de México para apoyo en programas de restauración (Fase 1). Version 1.3. Comisión nacional para el conocimiento y uso de la biodiversidad. Occurrence Dataset https://doi.org/10.15468/dalkhf accessed via GBIF.org on 2017-08-31.
Segundo censo de plantas leñosas de una Parcela Permanente de 25 hectáreas, ubicada en la Reserva Natural La Planada (Nariño, Colombia)	18339	Vallejo Joyas M I (2017). Segundo censo de plantas leñosas de una Parcela Permanente de 25 hectáreas, ubicada en la Reserva Natural La Planada (Nariño, Colombia). Version 4.2. Instituto de Investigación de Recursos Biológicos Alexander von Humboldt. Occurrence Dataset https://doi.org/10.15472/ekg6vs accessed via GBIF.org on 2017-08-31.
Actualización e incremento de la base de datos del Herbario de la Benemérita Universidad Autónoma de Puebla	74	Contreras Jiménez J L, Ramos Rivera P (2017). Actualización e incremento de la base de datos del Herbario de la Benemérita Universidad Autónoma de Puebla. Version 1.4. Comisión nacional para el conocimiento y uso de la biodiversidad. Occurrence Dataset https://doi.org/10.15468/c8fj2j accessed via GBIF.org on 2017-08-31.
HCF - Herbário da Universidade Tecnológica Federal do Paraná Campus Campo Mourão	83	Galeazzi Caxambu M (2017). HCF - Herbário da Universidade Tecnológica Federal do Paraná Campus Campo Mourão. Version 1.31. Universidade Tecnológica Federal do Paraná - Campus Campo Mourão. Occurrence Dataset https://doi.org/10.15468/sfdea2 accessed via GBIF.org on 2017-08-31.
Herbier CNRST/INERA	3	Traore L B, Pamerlon S (2016). Herbier CNRST/INERA. Version 3.1. CNRST/INERA. Occurrence Dataset https://doi.org/10.15468/wbmr7c accessed via GBIF.org on 2017-08-31.
Composición florística y estructura de una parcela permanente en bosques secos tropicales de afloramiento rocoso del Parque Nacional Natural El Tuparro	251	González Martínez R, Quintana Vargas A M (2017). Composición florística y estructura de una parcela permanente en bosques secos tropicales de afloramiento rocoso del Parque Nacional Natural El Tuparro. Version 1.2. Parques Nacionales Naturales de Colombia. Occurrence Dataset https://doi.org/10.15468/y3tvzq accessed via GBIF.org on 2017-08-31.
Herbier National de Guinée (HNG)	13	Magassouba S (2017). Herbier National de Guinée (HNG). Herbier National de Guinée (HNG). Occurrence Dataset https://doi.org/10.15468/vnatbk accessed via GBIF.org on 2017-08-31.
Herbario virtual bosques secos de Colombia - sección herbario FMB (IAvH)	27	González Martínez R, Quintana Vargas A M (2017). Herbario virtual bosques secos de Colombia - sección herbario FMB (IAvH). Version 9.2. Instituto de Investigación de Recursos Biológicos Alexander von Humboldt. Occurrence Dataset https://doi.org/10.15472/t4bht1 accessed via GBIF.org on 2017-08-31.
Gothenburg Herbarium - General (GBIF:IH:GB:Herbarium)	5	Telenius A (2016). Gothenburg Herbarium - General (GBIF:IH:GB:Herbarium). GBIF-Sweden. Occurrence Dataset https://doi.org/10.15468/afkfpi accessed via GBIF.org on 2017-08-31.
Allan Herbarium (CHR)	21	Wilton A (2017). Allan Herbarium (CHR). Landcare Research. Occurrence Dataset https://doi.org/10.15468/x5ucvh accessed via GBIF.org on 2017-08-31.
IRAI - Herbário do Parque da Ciência Newton Freire Maia	9	Lasievicz A (2017). IRAI - Herbário do Parque da Ciência Newton Freire Maia. Version 1.29. Parque da Ciência Newton Freire Maia. Occurrence Dataset https://doi.org/10.15468/nr4sgo accessed via GBIF.org on 2017-08-31.
Caracterización biológica de la ventana Beltrán, corregimiento Paquiló, Municipio de Beltrán, Cundinamarca	12	Hurtado Guerra A M (2017). Caracterización biológica de la ventana Beltrán, corregimiento Paquiló, Municipio de Beltrán, Cundinamarca. Version 2.1. Instituto de Investigación de Recursos Biológicos Alexander von Humboldt. Occurrence Dataset https://doi.org/10.15472/hr8ml2 accessed via GBIF.org on 2017-08-31.
HPL - Herbário do Jardim Botânico Plantarum	182	Campos Rocha A, Lorenzi H (2017). HPL - Herbário do Jardim Botânico Plantarum. Version 1.29. Jardim Botânico Plantarum. Occurrence Dataset https://doi.org/10.15468/ymks0x accessed via GBIF.org on 2017-08-31.
Auckland Museum NZ Marine Collection	1	Blom W, Moriarty A (2017). Auckland Museum NZ Marine Collection. Version 1.10. Auckland War Memorial Museum. Occurrence Dataset https://doi.org/10.15468/plyefd accessed via GBIF.org on 2017-08-31.
Composición florística y estructura de una parcela permanente en bosques húmedos tropicales del municipio de Pie de Pepe, Chocó	43	González Martínez R, Quintana Vargas A (2017). Composición florística y estructura de una parcela permanente en bosques húmedos tropicales del municipio de Pie de Pepe, Chocó. Version 10.2. Instituto de Investigación de Recursos Biológicos Alexander von Humboldt. Occurrence Dataset https://doi.org/10.15472/o1kvte accessed via GBIF.org on 2017-08-31.
CEN - Herbário da Embrapa Recursos Genéticos e Biotecnologia	488	Barbosa Cavalcanti T (2017). CEN - Herbário da Embrapa Recursos Genéticos e Biotecnologia. Version 1.30. Embrapa Cenargen. Occurrence Dataset https://doi.org/10.15468/enkiul accessed via GBIF.org on 2017-08-31.
The publication of primary biological events in the international GBIF (Global Biodiversity Information Facility) network: A case study with a small dataset of field collected occurrence samples of Buriti palms (Mauritia flexuosa).	7	Leyh W (2014). The publication of primary biological events in the international GBIF (Global Biodiversity Information Facility) network: A case study with a small dataset of field collected occurrence samples of Buriti palms (Mauritia flexuosa).. Laboratory of Ecology and Evolution of Plants, at Universidade Federal de Vicosa. Occurrence Dataset https://doi.org/10.15468/lsl8vm accessed via GBIF.…
Vascular Plant Herbarium, Oslo (O)	7	Natural History Museum, University of Oslo (2017). Vascular Plant Herbarium, Oslo (O). Version 1.285. Occurrence Dataset https://doi.org/10.15468/wtlymk accessed via GBIF.org on 2017-08-31.
Occurrences in SinBIOTA	628	Duque Estrada T, Rebollo C (2016). Occurrences in SinBIOTA. Version 1.8. Programa BIOTA/FAPESP - The Virtual Institute of Biodiversity. Occurrence Dataset https://doi.org/10.15468/j4zyyt accessed via GBIF.org on 2017-08-31.
African Plants - a photo guide	138	Senckenberg. African Plants - a photo guide. Occurrence Dataset https://doi.org/10.15468/r9azth accessed via GBIF.org on 2017-08-31.
Anymals+plants - Citizen Science Data	1	Museum für Naturkunde Berlin. Anymals+plants - Citizen Science Data. Occurrence Dataset https://doi.org/10.15468/ee6ps6 accessed via GBIF.org on 2017-08-31.
Flora von Deutschland (Phanerogamen)	4	Bundesamt für Naturschutz / Netzwerk Phytodiversität Deutschland. Flora von Deutschland (Phanerogamen). Occurrence Dataset https://doi.org/10.15468/0fxsox accessed via GBIF.org on 2017-08-31.
Herbario virtual bosques secos de Colombia - Sección herbario TULV (INCIVA)	2	Díaz Aristizabal J, Castaño Naranjo A (2017). Herbario virtual bosques secos de Colombia - Sección herbario TULV (INCIVA). Version 3.0. Instituto para la Investigación y la Preservación del Patrimonio Cultural y Natural del Valle del Cauca - INCIVA. Occurrence Dataset https://doi.org/10.15472/fgdiqy accessed via GBIF.org on 2017-08-31.
Composición florística y estructura de una parcela permanente en bosques húmedos tropicales de Bahía Málaga, municipio de Buenaventura, Valle del Cauca	98	González Martínez R, Quintana Vargas A (2017). Composición florística y estructura de una parcela permanente en bosques húmedos tropicales de Bahía Málaga, municipio de Buenaventura, Valle del Cauca. Version 10.2. Instituto de Investigación de Recursos Biológicos Alexander von Humboldt. Occurrence Dataset https://doi.org/10.15472/vm0hwj accessed via GBIF.org on 2017-08-31.
Propuesta para sistematizar la colección palinológica de polen reciente y fósil del IGLUNAM	28	Martínez Hernández E, Ramos Rivera P (2017). Propuesta para sistematizar la colección palinológica de polen reciente y fósil del IGLUNAM. Version 1.3. Comisión nacional para el conocimiento y uso de la biodiversidad. Occurrence Dataset https://doi.org/10.15468/qhexci accessed via GBIF.org on 2017-08-31.
Sistematización del Herbario Nacional Forestal Biól Luciano Vela Gálvez	127	Gutiérrez Garduño M V, Ramos Rivera P (2017). Sistematización del Herbario Nacional Forestal Biól Luciano Vela Gálvez. Version 1.5. Comisión nacional para el conocimiento y uso de la biodiversidad. Occurrence Dataset https://doi.org/10.15468/uw3owi accessed via GBIF.org on 2017-08-31.
HDJF - Herbário Dendrológico Jeanine Felfili	8	Luiz Mendonça Machado E (2017). HDJF - Herbário Dendrológico Jeanine Felfili. Version 1.31. Universidade Federal dos Vales do Jequitinhonha e Mucuri. Occurrence Dataset https://doi.org/10.15468/jovi18 accessed via GBIF.org on 2017-08-31.
Caracterización de la vegetación en los sectores de Aipe (Huila), Yaví (Tolima) y Dagua (Valle del Cauca), como insumo para la identificación de oportunidades de conservación y la recuperación de servicios ecosistémicos del bosque seco	18	Vargas W (2016). Caracterización de la vegetación en los sectores de Aipe (Huila), Yaví (Tolima) y Dagua (Valle del Cauca), como insumo para la identificación de oportunidades de conservación y la recuperación de servicios ecosistémicos del bosque seco. Version 3.0. Corporación Paisajes Rurales. Occurrence Dataset https://doi.org/10.15472/xpskuk accessed via GBIF.org on 2017-08-31.
Census of plant species in Monts-Kouffè regions, center Benin	10	GAGNIBO C N, Gbètoho A J (2016). Census of plant species in Monts-Kouffè regions, center Benin. Version 1.1. GBIF Benin. Occurrence Dataset https://doi.org/10.15468/9tfduu accessed via GBIF.org on 2017-08-31.
CGMS - Herbário da Fundação Universidade Federal de Mato Grosso do Sul	66	Pott V J, Macedo Alves F (2017). CGMS - Herbário da Fundação Universidade Federal de Mato Grosso do Sul. Version 1.34. Universidade Federal de Mato Grosso do Sul. Occurrence Dataset https://doi.org/10.15468/sdsazf accessed via GBIF.org on 2017-08-31.
Caracterización de coberturas vegetales en el páramo de Santurbán	1	Marín Corba C A, Ávila Pinto Y N (2017). Caracterización de coberturas vegetales en el páramo de Santurbán. Version 1.2. Instituto de Investigación de Recursos Biológicos Alexander von Humboldt. Occurrence Dataset https://doi.org/10.15472/pqev5m accessed via GBIF.org on 2017-08-31.
Auckland Museum Marine Collection	1	Blom W, Moriarty A (2016). Auckland Museum Marine Collection. Version 1.4. Auckland War Memorial Museum. Occurrence Dataset https://doi.org/10.15468/isk9pn accessed via GBIF.org on 2017-08-31.
Fusión y actualización de las bases de datos del Herbario de la Facultad de Ciencias, UNAM (FCME), Guerrero	4	Jiménez Ramírez J, Ramos Rivera P (2017). Fusión y actualización de las bases de datos del Herbario de la Facultad de Ciencias, UNAM (FCME), Guerrero. Version 1.3. Comisión nacional para el conocimiento y uso de la biodiversidad. Occurrence Dataset https://doi.org/10.15468/qxliwe accessed via GBIF.org on 2017-08-31.
Levantamento do estrato arbustivo da vegetação de campina do RDS Uatumã	37	Oliveira Feitosa Y, Fernandez Piedade M T (2015). Levantamento do estrato arbustivo da vegetação de campina do RDS Uatumã. Instituto Nacional de Pesquisas da Amazônia - INPA. Occurrence Dataset https://doi.org/10.15468/cgk3tq accessed via GBIF.org on 2017-08-31.
Distribution de quelques espèces de plantes agroforestières et médicinales au Bénin	188	FAVI F, WABI F, AIKPON G (2017). Distribution de quelques espèces de plantes agroforestières et médicinales au Bénin. Faculté des Sciences et Techniques (FAST). Occurrence Dataset https://doi.org/10.15468/kpwam2 accessed via GBIF.org on 2017-08-31.
Actualización de las bases de datos de colecciones, especies en peligro de extinción, colecta y propagación de germoplasma	315	Vovides Papalouka A P, Ramos Rivera P (2017). Actualización de las bases de datos de colecciones, especies en peligro de extinción, colecta y propagación de germoplasma. Version 1.3. Comisión nacional para el conocimiento y uso de la biodiversidad. Occurrence Dataset https://doi.org/10.15468/9wcpqn accessed via GBIF.org on 2017-08-31.
Census of plant species in Pahou forest reserve	70	Gangnibo C N, Gbètoho A J (2016). Census of plant species in Pahou forest reserve. Version 1.2. GBIF Benin. Occurrence Dataset https://doi.org/10.15468/yr534j accessed via GBIF.org on 2017-08-31.
Estudios bióticos (Plantas, Fauna Edáfica, Anfibios y Aves) en los Complejos de páramos las Hermosas y Chilí-Barragán.	2	López Guzmán J H (2017). Estudios bióticos (Plantas, Fauna Edáfica, Anfibios y Aves) en los Complejos de páramos las Hermosas y Chilí-Barragán.. Version 4.2. Instituto de Investigación de Recursos Biológicos Alexander von Humboldt. Occurrence Dataset https://doi.org/10.15472/zav8dr accessed via GBIF.org on 2017-08-31.
Tejidos colectados en la ventana de biodiversidad del Complejo Cenagoso de Zapatosa, Municipio de Chimichagua, Cesar, Colombia.	3	Galvis G, Galvis G (2017). Tejidos colectados en la ventana de biodiversidad del Complejo Cenagoso de Zapatosa, Municipio de Chimichagua, Cesar, Colombia.. Version 1.1. Instituto de Investigación de Recursos Biológicos Alexander von Humboldt. Occurrence Dataset https://doi.org/10.15472/xzls5x accessed via GBIF.org on 2017-08-31.
Composición florística y estructura de una parcela permanente en bosques secos tropicales del municipio de Tuluá, Valle del Cauca	1	Adarve Duque J B, Quintana Vargas A (2017). Composición florística y estructura de una parcela permanente en bosques secos tropicales del municipio de Tuluá, Valle del Cauca. Version 6.0. Instituto para la Investigación y la Preservación del Patrimonio Cultural y Natural del Valle del Cauca - INCIVA. Occurrence Dataset https://doi.org/10.15472/wp5llp accessed via GBIF.org on 2017-08-31.
The census of national forest of Benin .	2443	S. Gaston A, Direction D G F E D R N (2016). The census of national forest of Benin .. Version 1.2. GBIF Benin. Occurrence Dataset https://doi.org/10.15468/5cdfgv accessed via GBIF.org on 2017-08-31.
Diversidad florística y estado de conservación en dos ventanas de paisaje de la UPR Tunjuelo priorizadas: Usme y Ciudad Bolivar, Bogotá	2	Méndez Vargas E, Mendez E (2017). Diversidad florística y estado de conservación en dos ventanas de paisaje de la UPR Tunjuelo priorizadas: Usme y Ciudad Bolivar, Bogotá. Version 5.2. Instituto de Investigación de Recursos Biológicos Alexander von Humboldt. Occurrence Dataset https://doi.org/10.15472/sm9bjv accessed via GBIF.org on 2017-08-31.
SysTax - Herbaria	84	SysTax. SysTax - Herbaria. Occurrence Dataset https://doi.org/10.15468/nkrrd6 accessed via GBIF.org on 2017-08-31.
IPA - Herbário - IPA Dárdano de Andrade Lima	88	de Cássia Araújo Pereira R (2017). IPA - Herbário - IPA Dárdano de Andrade Lima. Version 1.31. Instituto Agronômico de Pernambuco. Occurrence Dataset https://doi.org/10.15468/hxrell accessed via GBIF.org on 2017-08-31.
Abundancia, distribución y estado de conservación de Guaiacum sanctum L. en México	5	Martínez Ramos M, Ramos Rivera P (2017). Abundancia, distribución y estado de conservación de Guaiacum sanctum L. en México. Version 1.3. Comisión nacional para el conocimiento y uso de la biodiversidad. Occurrence Dataset https://doi.org/10.15468/k2cuiu accessed via GBIF.org on 2017-08-31.
Geneva Herbarium – General Collection (G)	548	Conservatoire et Jardin botaniques de la Ville de Genève - G. Geneva Herbarium – General Collection (G). Occurrence Dataset https://doi.org/10.15468/rvjdu1 accessed via GBIF.org on 2017-08-31.
Instituto de Botánica Darwinion	201	Instituto de Botánica Darwinion - CONICET. Instituto de Botánica Darwinion. Occurrence Dataset https://doi.org/10.15468/vtfbe3 accessed via GBIF.org on 2017-08-31.
Flora vascular de los manglares de Marismas Nacionales, estado de Nayarit	1	Valdez Hernández J I, Ramos Rivera P (2017). Flora vascular de los manglares de Marismas Nacionales, estado de Nayarit. Version 1.3. Comisión nacional para el conocimiento y uso de la biodiversidad. Occurrence Dataset https://doi.org/10.15468/bg0qbj accessed via GBIF.org on 2017-08-31.
JOIw - Xiloteca Joinvillea	6	Carlos Ferreira de Melo Júnior J (2017). JOIw - Xiloteca Joinvillea. Version 1.29. Universidade da Região de Joinville. Occurrence Dataset https://doi.org/10.15468/dgbx1n accessed via GBIF.org on 2017-08-31.
Estudio demográfico y genético de Desmoncus quasillarius Bartlett (Arecaceae)	110	Escalante Rebolledo S, Ramos Rivera P (2017). Estudio demográfico y genético de Desmoncus quasillarius Bartlett (Arecaceae). Version 1.3. Comisión nacional para el conocimiento y uso de la biodiversidad. Occurrence Dataset https://doi.org/10.15468/rvjojz accessed via GBIF.org on 2017-08-31.
Tejidos de especimenes colectados en la ventana de biodiversidad Río Guamués, corregimiento El Encano, Municipio de Pasto, Nariño, Colombia	1	Revelo Salazar J V, Martínez M M (2017). Tejidos de especimenes colectados en la ventana de biodiversidad Río Guamués, corregimiento El Encano, Municipio de Pasto, Nariño, Colombia. Version 2.1. Instituto de Investigación de Recursos Biológicos Alexander von Humboldt. Occurrence Dataset https://doi.org/10.15472/mbsqwq accessed via GBIF.org on 2017-08-31.
Herbario Virtual Bosques Secos de Colombia - Sección Herbario Universidad de Córdoba (HUC)	10	Saab Ramos H P, Ruiz Vega R (2017). Herbario Virtual Bosques Secos de Colombia - Sección Herbario Universidad de Córdoba (HUC). Version 4.4. Universidad de Córdoba. Occurrence Dataset https://doi.org/10.15472/4ky4ru accessed via GBIF.org on 2017-08-31.
UFMT - Herbário UFMT	71	Guarim Neto G (2017). UFMT - Herbário UFMT. Version 1.30. Universidade Federal do Mato Grosso. Occurrence Dataset https://doi.org/10.15468/glgkti accessed via GBIF.org on 2017-08-31.
Some Plant Specimens from PE Herbarium in China from 1900 to 1950	81	Zhang X (2016). Some Plant Specimens from PE Herbarium in China from 1900 to 1950. Chinese Academy of Sciences (CAS). Occurrence Dataset https://doi.org/10.15468/liiipc accessed via GBIF.org on 2017-08-31.
CAS Botany (BOT)	135	Trock D, Fong J (2017). CAS Botany (BOT). Version 157.89. California Academy of Sciences. Occurrence Dataset https://doi.org/10.15468/7gudyo accessed via GBIF.org on 2017-08-31.
CPAP - Herbário CPAP	53	Urbanetz C (2017). CPAP - Herbário CPAP. Version 1.33. Embrapa Pantanal. Occurrence Dataset https://doi.org/10.15468/wdmnid accessed via GBIF.org on 2017-08-31.
Computarización de la base de datos del Banco Nacional de Germoplasma Vegetal - Fase 2	98	Cuevas Sánchez J A, Ramos Rivera P (2017). Computarización de la base de datos del Banco Nacional de Germoplasma Vegetal - Fase 2. Version 1.2. Comisión nacional para el conocimiento y uso de la biodiversidad. Occurrence Dataset https://doi.org/10.15468/jdksic accessed via GBIF.org on 2017-08-31.
Tercer Inventario Forestal Nacional. Ministerio de Agricultura, Alimentación y Medio Ambiente (España/Spain)	405	NA N (2012). Tercer Inventario Forestal Nacional. Ministerio de Agricultura, Alimentación y Medio Ambiente (España/Spain). GBIF-Spain. Occurrence Dataset https://doi.org/10.15468/tkezjv accessed via GBIF.org on 2017-08-31.
Dieta y preferencias alimenticias de poblaciones silvestres de chigüiros (Hydrochoerus hydrochaeris) en Paz de Ariporo, Casanare	9	Quinceno M P, Parada J (2017). Dieta y preferencias alimenticias de poblaciones silvestres de chigüiros (Hydrochoerus hydrochaeris) en Paz de Ariporo, Casanare. Version 3.2. Instituto de Investigación de Recursos Biológicos Alexander von Humboldt. Occurrence Dataset https://doi.org/10.15472/tmr0lc accessed via GBIF.org on 2017-08-31.
HEPH - Herbário Ezechias Paulo Heringer	66	Gomes Chacon R (2017). HEPH - Herbário Ezechias Paulo Heringer. Version 1.28. Jardim Botânico de Brasília. Occurrence Dataset https://doi.org/10.15468/ouq1mm accessed via GBIF.org on 2017-08-31.
Establecimiento de línea base para el monitoreo de especies de plantas de interés para la conservación	2676	López-Gallego C, Ramírez Herrera J (2017). Establecimiento de línea base para el monitoreo de especies de plantas de interés para la conservación. Version 4.4. Universidad de Antioquia. Occurrence Dataset https://doi.org/10.15472/9zezga accessed via GBIF.org on 2017-08-31.
BHZB - Herbário do Jardim Botânico da Fundação Zoo-Botânica de Belo Horizonte	6	Ribeiro de Andrade I (2017). BHZB - Herbário do Jardim Botânico da Fundação Zoo-Botânica de Belo Horizonte. Version 1.30. Fundação Zoo-Botânica de Belo Horizonte/Jardim Botânico. Occurrence Dataset https://doi.org/10.15468/eqotat accessed via GBIF.org on 2017-08-31.
Inventarios de Fauna y Flora en Relictos de Bosque en el Enclave Seco del Río Amaime, Valle del Cauca	1	Cárdenas G (2017). Inventarios de Fauna y Flora en Relictos de Bosque en el Enclave Seco del Río Amaime, Valle del Cauca. Version 11.0. WCS Colombia. Occurrence Dataset https://doi.org/10.15472/sbdvqt accessed via GBIF.org on 2017-08-31.
Forest inventory for above ground carbon estimation in Biosphere Reserve of W. Data mobilized in the framework of the BID-AF2015-0030-SMA project of Isidore AMAHOWE	1	AMAHOWE O I (2016). Forest inventory for above ground carbon estimation in Biosphere Reserve of W. Data mobilized in the framework of the BID-AF2015-0030-SMA project of Isidore AMAHOWE. GBIF Benin. Occurrence Dataset https://doi.org/10.15468/looi3y accessed via GBIF.org on 2017-08-31.
MOSS - Herbário Dárdano de Andrade Lima	13	Célia de Oliveira R (2017). MOSS - Herbário Dárdano de Andrade Lima. Version 1.29. Universidade Federal Rural do Semi-Árido. Occurrence Dataset https://doi.org/10.15468/ha82ay accessed via GBIF.org on 2017-08-31.
HRCB - Herbário Rioclarense	32	Antonio Lombardi J (2017). HRCB - Herbário Rioclarense. Version 1.30. Universidade Estadual Paulista - Rio Claro. Occurrence Dataset https://doi.org/10.15468/nprbvk accessed via GBIF.org on 2017-08-31.
PACA-AGP - Herbarium Anchieta	2	Salete Marchioretto M (2017). PACA-AGP - Herbarium Anchieta. Version 1.29. Instituto Anchietano de Pesquisas/UNISINOS. Occurrence Dataset https://doi.org/10.15468/qchxtg accessed via GBIF.org on 2017-08-31.
Millenium Seedbank (MSB)	1	South African National Biodiversity Institute. Millenium Seedbank (MSB). Occurrence Dataset https://doi.org/10.15468/vlr656 accessed via GBIF.org on 2017-08-31.
UESC - Herbário Universidade Estadual de Santa Cruz	56	Alberto Mattos Silva L (2017). UESC - Herbário Universidade Estadual de Santa Cruz. Version 1.30. Universidade Estadual de Santa Cruz. Occurrence Dataset https://doi.org/10.15468/vrwzob accessed via GBIF.org on 2017-08-31.

## Sheet: 3
MAT	MART	CQtrMT	p	p-rel	Arecaceae
6.9	2	5.7	6.11406e-06	0.000663537
7	1.3	6.1	5.80171e-06	0.000629639
7.4	1.3	6.5	8.22592e-06	0.00089273
8.3	1.4	7.3	1.78487e-05	0.00193706
16.6	18	7.1	2.11569e-05	0.00229608
6.9	2	5.7	6.11406e-06	0.000663537
9.1	0.6	8.6	2.76734e-05	0.0030033
6.1	1.8	4.9	2.83917e-06	0.000308126
7	1.3	6.1	5.80171e-06	0.000629639
7.4	1.3	6.5	8.22592e-06	0.00089273
8.1	1.5	7.1	1.54863e-05	0.00168067
8.8	1.5	7.9	2.7161e-05	0.00294769
8.2	15.1	1.2	1.18258e-06	0.000128341
9.1	16.5	1.6	9.80417e-07	0.000106401
9.8	16.6	2.3	1.54339e-06	0.000167499
10.4	14.5	3.7	8.83011e-06	0.000958301
10.9	14.8	3.9	1.04381e-05	0.00113281
11.1	15.2	3.9	9.38733e-06	0.00101877
11.2	16.5	3.4	4.3281e-06	0.000469713
11.2	14.3	4.5	1.68855e-05	0.00183252
11.2	13.7	4.6	2.32803e-05	0.00252652
11.3	15.9	4	6.88654e-06	0.000747371
11.6	14.3	5	2.17845e-05	0.0023642
11.7	14.5	5	2.07316e-05	0.00224993
11.8	15.7	4.6	1.07222e-05	0.00116364
11.9	14.7	5.1	2.09121e-05	0.00226951
12	14.9	4.9	1.97732e-05	0.00214591
12.1	14.5	5.2	2.64477e-05	0.00287027
12.3	14.7	5.1	2.65583e-05	0.00288228
13	15.5	5.9	2.4417e-05	0.00264989
13	15.4	5.9	2.59834e-05	0.00281988
13.1	16.4	5.5	1.43429e-05	0.00155658
13.2	15.5	6.1	2.72091e-05	0.0029529
14.1	16.6	6.5	2.08976e-05	0.00226794
14.1	16.3	6.3	2.56376e-05	0.00278236
14.9	17.4	6.7	1.70882e-05	0.00185452
20.6	18.9	10.9	2.60656e-05	0.00282881
8.3	1.4	7.3	1.78487e-05	0.00193706
6.9	2	5.7	6.11406e-06	0.000663537
7.3	1	6.8	7.03865e-06	0.000763879
7.4	1.3	6.5	8.22592e-06	0.00089273
8.1	1.5	7.1	1.54863e-05	0.00168067
9	0.6	8.6	2.56253e-05	0.00278103
9.3	1.3	8.4	3.82036e-05	0.0041461
9.5	0.6	9.1	3.74278e-05	0.00406191
9.5	22.2	-1.6	1.01705e-08	1.10377e-06
15.5	23.1	3.6	1.24419e-07	1.35027e-05
6.2	3.2	4.3	3.84953e-06	0.000417775
18	18.2	9.2	2.77577e-05	0.00301245
18.7	20.3	8.3	5.55191e-06	0.00060253
19.2	20.3	9.5	6.17481e-06	0.00067013
20.2	21.1	10.1	3.466e-06	0.000376153
20.7	20.3	10.9	7.80844e-06	0.000847422
21.7	20.6	11.7	6.45872e-06	0.000700942
21.8	20.6	11.7	6.49457e-06	0.000704832
22.5	22	11.3	1.70719e-06	0.000185275
22.6	21.5	11.7	2.81431e-06	0.000305427
24.1	20.5	14.1	6.92966e-06	0.000752051
24.3	22.3	13	1.17487e-06	0.000127504
24.5	22.9	12.8	6.14728e-07	6.67143e-05
7.3	1	6.8	7.03865e-06	0.000763879
7.4	1.3	6.5	8.22592e-06	0.00089273
8.1	0.9	7.7	1.35026e-05	0.00146539
14.7	20.1	4.7	1.71401e-06	0.000186015
15.1	20.8	4.9	1.07343e-06	0.000116495
15.3	20.6	5.2	1.40851e-06	0.00015286
15.5	23.1	3.6	1.24419e-07	1.35027e-05
6.9	9.6	1.9	4.31024e-06	0.000467775
7.9	8.8	3.4	1.24496e-05	0.00135111
9	8.7	4.5	3.07769e-05	0.00334011
9	8.7	4.6	3.07769e-05	0.00334011
16.7	19.9	6.3	4.5178e-06	0.0004903
16.7	18.7	7	1.2551e-05	0.00136211
16.7	20	6.3	4.13298e-06	0.000448538
16.7	20	6.3	4.13298e-06	0.000448538
16.9	20.3	6.3	3.37041e-06	0.000365779
17	18.4	7.5	1.76549e-05	0.00191602
17.1	20	6.7	4.71212e-06	0.00051139
17.2	18.6	7.6	1.6016e-05	0.00173816
17.3	19.7	7.1	6.53796e-06	0.000709541
17.4	18.6	7.8	1.70246e-05	0.00184762
17.4	20.2	6.9	4.31782e-06	0.000468598
17.5	19.7	7.3	6.94191e-06	0.00075338
17.5	18.2	8.2	2.41303e-05	0.00261878
17.5	18	8.3	2.82035e-05	0.00306082
17.7	18.9	7.9	1.45336e-05	0.00157728
17.8	19.4	7.6	9.80809e-06	0.00106444
18	19.7	7.7	7.98546e-06	0.000866633
18	18.8	8.3	1.71375e-05	0.00185987
18.1	18.8	8.3	1.75946e-05	0.00190948
18.1	18.8	8.4	1.75946e-05	0.00190948
18.1	18.8	8.4	1.75946e-05	0.00190948
18.2	18.5	8.7	2.30384e-05	0.00250027
18.2	18.4	8.7	2.49591e-05	0.00270872
18.2	18.5	8.7	2.30384e-05	0.00250027
18.3	20.5	7.8	4.20191e-06	0.000456019
18.4	18.3	8.9	2.84047e-05	0.00308266
18.4	18.3	8.8	2.84047e-05	0.00308266
18.5	20.4	8	4.83685e-06	0.000524926
18.8	19	8.9	1.76476e-05	0.00191524
19	18.5	9.3	2.77443e-05	0.00301099
19	18.8	9.2	2.17414e-05	0.00235952
18.1	18.6	8.5	2.07123e-05	0.00224783
6.1	1.8	4.9	2.83917e-06	0.000308126
9.5	22.2	-1.6	1.01705e-08	1.10377e-06
11.5	19.4	1.9	5.60646e-07	6.0845e-05
12.4	20.5	2.2	3.6328e-07	3.94255e-05
12.5	20.6	2.2	3.50848e-07	3.80763e-05
12.7	20.4	2.5	4.72888e-07	5.13208e-05
12.8	21.4	2.3	1.94031e-07	2.10575e-05
12.8	21.1	2.3	2.59399e-07	2.81516e-05
12.9	19.7	3.1	9.90152e-07	0.000107458
13.1	19.4	3.3	1.43249e-06	0.000155463
13.1	21.3	2.6	2.52227e-07	2.73734e-05
13.1	21.1	2.6	3.05913e-07	3.31996e-05
13.2	23.4	1.3	3.03844e-08	3.29751e-06
13.2	21	2.8	3.55222e-07	3.8551e-05
13.2	19.9	3.3	9.7735e-07	0.000106068
13.3	19.3	3.7	1.73674e-06	0.000188482
13.3	20.8	2.9	4.52788e-07	4.91395e-05
13.3	20.8	2.9	4.52788e-07	4.91395e-05
13.4	19.5	3.8	1.54226e-06	0.000167376
13.4	19.6	3.7	1.41427e-06	0.000153485
13.5	18.6	3.8	3.44983e-06	0.000374398
13.5	19.8	3.7	1.25071e-06	0.000135735
13.6	20.1	3.6	1.00827e-06	0.000109424
13.8	18.8	4.5	3.4155e-06	0.000370672
13.8	19.8	4	1.45768e-06	0.000158197
13.9	20.9	3.5	5.60587e-07	6.08385e-05
14.1	18.9	4.7	3.64713e-06	0.00039581
14.1	19.8	4.3	1.69033e-06	0.000183446
14.3	21.1	4	5.62544e-07	6.10509e-05
14.3	19.7	4.5	2.03128e-06	0.000220448
14.4	19.6	4.7	2.32336e-06	0.000252146
14.4	19.7	4.7	2.12927e-06	0.000231082
14.5	20.8	4.3	8.21481e-07	8.91524e-05
14.6	19.5	4.9	2.77928e-06	0.000301626
14.6	19.5	5	2.77928e-06	0.000301626
14.7	19.5	5	2.90845e-06	0.000315644
14.7	19.4	5	3.16978e-06	0.000344005
14.8	19.2	5.3	3.93072e-06	0.000426587
14.8	19.2	5.3	3.93072e-06	0.000426587
14.8	19.4	5.2	3.31523e-06	0.00035979
14.9	21.7	3.8	4.11846e-07	4.46962e-05
14.9	18.8	5.6	5.73482e-06	0.00062238
14.9	19.3	5.3	3.77453e-06	0.000409636
14.9	19.5	5.2	3.1797e-06	0.000345082
15	19	5.6	5.07728e-06	0.000551019
15	19.3	5.5	3.9433e-06	0.000427952
15.1	18	6.2	1.18426e-05	0.00128523
15.1	18.1	6.2	1.09574e-05	0.00118916
15.1	19.1	5.6	4.87587e-06	0.000529161
15.1	19.1	5.6	4.87587e-06	0.000529161
15.1	19.1	5.7	4.87587e-06	0.000529161
15.1	19.3	5.5	4.11729e-06	0.000446835
15.1	19.3	5.6	4.11729e-06	0.000446835
15.1	19.3	5.5	4.11729e-06	0.000446835
15.2	18.4	6.2	9.02482e-06	0.000979432
15.2	17.9	6.3	1.33486e-05	0.00144867
15.3	20.8	5.2	1.16828e-06	0.000126789
15.3	20.6	5.2	1.40851e-06	0.00015286
15.3	20.8	5.1	1.16828e-06	0.000126789
15.3	18.1	6.4	1.19256e-05	0.00129424
15.3	18.5	6.2	8.68813e-06	0.000942892
15.3	18.7	6.1	7.38917e-06	0.000801921
15.3	18.7	6.1	7.38917e-06	0.000801921
15.3	18.3	6.2	1.01911e-05	0.001106
15.3	19.1	5.9	5.30671e-06	0.000575918
15.4	20.4	5.4	1.76586e-06	0.000191643
15.4	18.5	6.3	9.05622e-06	0.000982839
15.4	18.9	6	6.53505e-06	0.000709226
15.4	19.4	5.8	4.28841e-06	0.000465406
15.5	18.4	6.5	1.02212e-05	0.00110927
15.5	18.4	6.4	1.02212e-05	0.00110927
15.5	18.6	6.3	8.70337e-06	0.000944546
15.5	18.6	6.4	8.70337e-06	0.000944546
15.5	18.7	6.3	8.02403e-06	0.00087082
15.5	18.3	6.4	1.10667e-05	0.00120103
15.5	18.9	6.2	6.80809e-06	0.000738858
15.5	19	6.1	6.26546e-06	0.000679969
15.5	19.2	6	5.29702e-06	0.000574866
15.6	17.9	6.9	1.57409e-05	0.0017083
15.6	18.4	6.5	1.06422e-05	0.00115496
15.6	18.6	6.4	9.06192e-06	0.000983458
15.7	18.7	6	8.69388e-06	0.000943516
15.7	18.5	6.6	1.02222e-05	0.00110938
15.7	18.7	6.5	8.69388e-06	0.000943516
15.7	18.8	6.4	8.0105e-06	0.000869351
15.8	18.4	6.7	1.15177e-05	0.00124997
15.9	18.7	6.2	9.3985e-06	0.00101999
15.9	20.4	5.9	2.15476e-06	0.000233849
16.2	18.8	6.6	9.69263e-06	0.00105191
16.2	21.3	5.4	1.03128e-06	0.000111921
16.4	18	6.9	1.97253e-05	0.00214071
16.6	18	7.1	2.11569e-05	0.00229608
16.7	19.3	6.6	7.61143e-06	0.000826041
16.7	21.9	5.5	6.79866e-07	7.37835e-05
16.9	20.2	6.4	3.69083e-06	0.000400552
17.3	18.2	7.6	2.27262e-05	0.00246639
17.6	19.1	7.8	1.19553e-05	0.00129747
17.8	21.7	6.5	1.16564e-06	0.000126503
17.9	21.8	6.6	1.08432e-06	0.000117677
17.9	18.9	8.3	1.53623e-05	0.00166722
18.6	19	8.5	1.68653e-05	0.00183033
18.7	18.6	8.8	2.39716e-05	0.00260155
18.9	19.4	8.8	1.28613e-05	0.0013958
18.9	19.8	8.4	9.08365e-06	0.000985816
11.3	14.8	4.6	1.35576e-05	0.00147136
12.1	17.5	3.6	3.71144e-06	0.000402789
13.2	16.2	5.6	1.73156e-05	0.0018792
14	16.6	6.3	1.99023e-05	0.00215992
14.6	16.8	6.7	2.30099e-05	0.00249718
14.9	17.1	6.9	2.12666e-05	0.00230799
14.9	17.2	6.9	1.97829e-05	0.00214697
15.2	17.3	7.1	2.09353e-05	0.00227204
15.8	17.4	7.6	2.48245e-05	0.00269411
16.3	17.6	8.1	2.58114e-05	0.00280122
16.4	17.8	8	2.29999e-05	0.0024961
16.9	17.9	8.5	2.52782e-05	0.00274335
16.9	17.8	8.5	2.72877e-05	0.00296144
17	18	8.5	2.41758e-05	0.00262371
17.4	19.6	7.5	7.35307e-06	0.000798002
17.5	18.1	8.9	2.60953e-05	0.00283203
17.7	18.1	9.1	2.76454e-05	0.00300026
17.8	18.3	9.2	2.42957e-05	0.00263672
18.2	18.4	9.5	2.49591e-05	0.00270872
18.5	18.4	9.8	2.68738e-05	0.00291652
19.3	18.8	10.2	2.30958e-05	0.0025065
19.5	18.9	10.4	2.20798e-05	0.00239625
19.5	19.6	10.2	1.21913e-05	0.00132307
19.7	18.6	10.8	2.92387e-05	0.00317317
19.8	18.8	10.8	2.52577e-05	0.00274112
19.9	19.1	10.7	2.00086e-05	0.00217146
20	19	10.9	2.20975e-05	0.00239817
20.3	19.3	11	1.79265e-05	0.0019455
21.6	20.3	11.7	8.4601e-06	0.000918145
22	19.6	12.5	1.61119e-05	0.00174857
22.6	20.4	12.6	8.00156e-06	0.00086838
22.7	19.1	13.2	2.50767e-05	0.00272149
9.3	1.3	8.4	3.82036e-05	0.0041461
10.1	0.8	9.7	6.09546e-05	0.00661519
10.6	0.8	10	8.63199e-05	0.009368
10.9	1.5	9.8	0.000124224	0.0134816
11.5	0.7	11	0.000151928	0.0164882
9.9	1.4	9	6.08055e-05	0.00659901
10.1	2	9.1	7.90406e-05	0.008578
10.5	1.7	9.5	9.87436e-05	0.0107163
10.7	1.9	9.5	0.000117616	0.0127644
11.7	12.6	4.8	5.44687e-05	0.00591129
15.3	15.3	7	8.38022e-05	0.00909476
18.9	17.6	9.4	5.46511e-05	0.00593109
19.2	17.5	9.8	6.26642e-05	0.00680072
19.5	17.9	9.9	4.90306e-05	0.00532111
19.5	18.1	9.8	4.19996e-05	0.00455807
20.3	17.3	10.9	8.73486e-05	0.00947964
10.8	1.6	9.9	0.000118637	0.0128752
15.3	15.3	7	8.38022e-05	0.00909476
9.9	1	9.2	5.54952e-05	0.0060227
10.6	2.9	8.9	0.000128558	0.013952
10.6	0.8	10	8.63199e-05	0.009368
10.7	0.9	10.3	9.47172e-05	0.0102793
10.9	0.5	10.5	9.76797e-05	0.0106008
11.5	0.7	11	0.000151928	0.0164882
9.4	1.4	8.5	4.21016e-05	0.00456913
11.4	1.2	10.6	0.000161046	0.0174778
12.5	14.6	5.7	3.15913e-05	0.00342849
12.6	13.5	6.1	6.04712e-05	0.00656272
12.7	15	5.7	2.80385e-05	0.00304291
12.7	14.2	6.2	4.42749e-05	0.004805
12.7	14.3	6.1	4.19048e-05	0.00454778
12.7	14.8	5.4	3.15435e-05	0.0034233
12.8	14.4	6.1	4.19253e-05	0.00455
12.8	14.5	6	3.96337e-05	0.0043013
12.8	14.2	6.3	4.68298e-05	0.00508227
12.9	14.5	6.1	4.18972e-05	0.00454696
12.9	14.2	6.3	4.95043e-05	0.00537253
13	14.5	6.3	4.42651e-05	0.00480394
13	15.1	5.9	3.11996e-05	0.00338599
13	14.4	6.2	4.68245e-05	0.0050817
13.1	14.5	6.3	4.67406e-05	0.00507259
13.1	13.2	7.2	9.2648e-05	0.0100548
13.1	13.5	6.6	7.98274e-05	0.00866338
13.1	13.8	6.3	6.84125e-05	0.00742456
13.2	14.2	6.7	5.82829e-05	0.00632523
13.2	14.3	6.4	5.51629e-05	0.00598664
13.4	15	6.4	4.10376e-05	0.00445367
13.4	15	6.4	4.10376e-05	0.00445367
13.4	14.1	6.9	6.84259e-05	0.00742602
13.4	14.9	6.1	4.35401e-05	0.00472526
13.4	13.3	6.9	0.000103507	0.0112332
13.5	14	6.9	7.60769e-05	0.00825635
13.5	15.6	6.3	2.99332e-05	0.00324854
13.6	14.1	7	7.59084e-05	0.00823807
13.6	14.3	6.9	6.80396e-05	0.0073841
13.6	14.4	6.8	6.4359e-05	0.00698465
13.6	15.7	6.3	2.95832e-05	0.00321055
13.6	14.2	7	7.18878e-05	0.00780173
13.6	14.4	6.9	6.4359e-05	0.00698465
13.6	14.4	6.9	6.4359e-05	0.00698465
13.6	14.7	6.7	5.42746e-05	0.00589023
13.6	14.3	7	6.80396e-05	0.0073841
13.7	14.1	7.1	7.98838e-05	0.0086695
13.7	15.5	6.5	3.5318e-05	0.00383294
13.7	14.8	6.8	5.38984e-05	0.0058494
13.7	13.9	7.4	8.89099e-05	0.00964907
13.7	14	7.3	8.43012e-05	0.00914891
13.7	14.3	7.1	7.16029e-05	0.00777081
13.7	15	6.3	4.79093e-05	0.00519943
13.8	14.6	6.9	6.36238e-05	0.00690487
13.8	15.5	6.6	3.71468e-05	0.00403141
13.8	14.2	7.2	7.95699e-05	0.00863543
13.8	14.2	7.2	7.95699e-05	0.00863543
13.8	14.1	7.2	8.40201e-05	0.0091184
13.8	14.2	7	7.95699e-05	0.00863543
13.8	15.3	6.4	4.20405e-05	0.00456251
13.9	15.4	6.7	4.15532e-05	0.00450962
13.9	15.2	6.8	4.69714e-05	0.00509764
13.9	15.7	6.6	3.44206e-05	0.00373554
13.9	14.9	6.9	5.61995e-05	0.00609914
13.9	14.7	7	6.31495e-05	0.0068534
13.9	14.9	6.9	5.61995e-05	0.00609914
14	14.1	7.4	9.27898e-05	0.0100701
14	14.9	7.1	5.90431e-05	0.00640774
14	15.1	6.9	5.24198e-05	0.00568894
14	14.2	7.4	8.78751e-05	0.00953677
14	15.1	6.8	5.24198e-05	0.00568894
14	14.4	7.2	7.86719e-05	0.00853798
14	13.9	7.5	0.000103274	0.011208
14.1	14.6	7	7.37784e-05	0.00800691
14.1	14.8	7.2	6.5737e-05	0.00713421
14.1	14.7	7.2	6.96625e-05	0.00756023
14.1	14.9	7	6.19957e-05	0.00672818
14.1	14.1	7.5	9.743e-05	0.0105737
14.2	15.1	7.1	5.77612e-05	0.00626862
14.2	15.4	7	4.81041e-05	0.00522057
14.2	14.7	7.2	7.31051e-05	0.00793384
14.2	14.1	7.7	0.000102245	0.0110963
14.2	15	6.9	6.13201e-05	0.00665486
14.3	15	7.4	6.43143e-05	0.0069798
14.3	14.2	7.7	0.000101557	0.0110217
14.3	14.2	7.6	0.000101557	0.0110217
14.3	14.7	7.4	7.66748e-05	0.00832124
14.3	14.2	7.6	0.000101557	0.0110217
14.3	14.4	7.3	9.09212e-05	0.00986735
14.4	14.8	7.4	7.58444e-05	0.00823113
14.4	14.3	7.8	0.000100758	0.0109349
14.4	14.7	7.1	8.03735e-05	0.00872265
14.5	14.7	7.6	8.42034e-05	0.00913829
14.5	14.9	7.5	7.49363e-05	0.00813257
14.5	14.9	7.5	7.49363e-05	0.00813257
14.5	14.9	7.5	7.49363e-05	0.00813257
14.5	14.8	7.6	7.94585e-05	0.00862335
14.6	15.1	7.5	6.96611e-05	0.00756008
14.6	15.7	7.2	4.80563e-05	0.00521537
14.6	14.7	7.7	8.81662e-05	0.00956836
14.6	14.5	7.8	9.88332e-05	0.010726
14.7	15	7.7	7.73901e-05	0.00839888
14.7	14.9	7.7	8.21094e-05	0.00891104
14.7	16.2	7	3.63066e-05	0.00394022
14.7	14.7	7.8	9.22636e-05	0.010013
14.7	14.4	7.9	0.000109407	0.0118735
14.7	14.4	8	0.000109407	0.0118735
14.8	15.8	7.3	4.93381e-05	0.00535449
14.8	14.6	7.9	0.000102199	0.0110913
14.9	14.7	8.1	0.000100868	0.0109469
14.9	14.8	7.9	9.51845e-05	0.01033
14.9	14.8	7.9	9.51845e-05	0.01033
15	15.2	7.9	7.83817e-05	0.00850649
15.1	14.9	8.1	9.7919e-05	0.0106268
15.3	16.3	7.6	4.40713e-05	0.0047829
15.5	15.5	8.2	8.04091e-05	0.00872652
15.5	15.8	8	6.64878e-05	0.00721568
15.6	15.3	8.4	9.47512e-05	0.010283
15.7	15.5	8.3	8.71217e-05	0.00945501
15.9	16.3	8.1	5.60556e-05	0.00608351
15.9	15.3	8.6	0.00010659	0.0115679
16	15.4	8.6	0.000104119	0.0112997
16	16.1	8.3	6.65377e-05	0.0072211
16	16.2	8.3	6.2266e-05	0.00675751
16.1	16.1	8.4	6.90844e-05	0.00749749
16.1	16.6	8.1	4.92839e-05	0.0053486
16.2	16.3	8.4	6.27416e-05	0.00680913
16.3	15.5	8.9	0.000109328	0.011865
16.3	15.5	8.9	0.000109328	0.011865
16.3	16.1	8.6	7.43486e-05	0.00806879
16.3	16.1	8.6	7.43486e-05	0.00806879
16.3	15.5	8.9	0.000109328	0.011865
16.4	16.2	8.6	7.21168e-05	0.00782658
16.5	15.6	9	0.000110252	0.0119653
16.5	16.2	8.7	7.4709e-05	0.0081079
16.5	16.3	8.7	6.9871e-05	0.00758285
16.5	16.3	8.7	6.9871e-05	0.00758285
16.6	16.2	8.8	7.73509e-05	0.00839461
16.6	16	8.9	8.82754e-05	0.00958022
16.6	16.6	8.7	5.89667e-05	0.00639944
16.6	16.5	8.7	6.31626e-05	0.00685481
16.6	16.3	8.8	7.23418e-05	0.007851
16.7	16.1	9	8.55323e-05	0.00928252
16.7	16.1	9	8.55323e-05	0.00928252
16.8	16.4	9	7.23614e-05	0.00785312
16.8	15.9	9.2	0.00010083	0.0109428
16.8	16.4	8.9	7.23614e-05	0.00785312
16.8	16.3	9	7.7418e-05	0.0084019
16.8	16.7	8.8	5.88771e-05	0.00638973
16.9	16.1	9.2	9.14313e-05	0.00992272
16.9	16.1	9.2	9.14313e-05	0.00992272
16.9	15.9	9.3	0.00010422	0.0113106
16.9	16	9.2	9.76456e-05	0.0105971
16.9	16.4	9	7.4794e-05	0.00811713
16.9	17.1	8.7	4.58422e-05	0.0049751
17	16.1	9.3	9.4452e-05	0.0102505
17	16.4	9.1	7.72651e-05	0.00838531
17	16.2	9.2	8.83882e-05	0.00959246
17	16.4	9.1	7.72651e-05	0.00838531
17	16.5	9	7.21754e-05	0.00783294
17	16.5	9.1	7.21754e-05	0.00783294
17	16.7	9	6.28671e-05	0.00682274
17	16.8	8.9	5.86208e-05	0.00636191
17	16.3	9.2	8.26644e-05	0.00897127
17.1	16.1	9.4	9.75177e-05	0.0105833
17.1	16	9.4	0.000104146	0.0113026
17.1	16	9.4	0.000104146	0.0113026
17.1	16.6	9.1	6.95678e-05	0.00754994
17.1	16.7	9.1	6.49076e-05	0.00704419
17.2	16.4	9.4	8.23159e-05	0.00893346
17.2	16.5	9.3	7.68935e-05	0.00834498
17.2	16.1	9.5	0.000100626	0.0109206
17.2	16.5	9.3	7.68935e-05	0.00834498
17.2	16.2	9.5	9.41662e-05	0.0102195
17.2	16.7	9.2	6.69767e-05	0.00726875
17.2	16.3	9.4	8.80682e-05	0.00955773
17.2	16.9	9.1	5.81998e-05	0.00631622
17.3	16.1	9.6	0.000103776	0.0112624
17.3	16.1	9.6	0.000103776	0.0112624
17.3	16.3	9.5	9.08246e-05	0.00985687
17.3	16.3	9.5	9.08246e-05	0.00985687
17.3	16.3	9.5	9.08246e-05	0.00985687
17.3	16.3	9.5	9.08246e-05	0.00985687
17.3	16.8	9.2	6.44075e-05	0.00698992
17.3	16.8	9.2	6.44075e-05	0.00698992
17.4	16.4	9.6	8.75001e-05	0.00949607
17.4	16.2	9.6	0.000100097	0.0108631
17.4	16.2	9.6	0.000100097	0.0108631
17.4	17	9.3	5.76177e-05	0.00625305
17.5	16.3	9.6	9.64361e-05	0.0104659
17.5	16.2	9.7	0.000103114	0.0111905
17.5	16.4	9.6	9.01373e-05	0.00978229
17.5	16.5	9.6	8.41997e-05	0.00913789
17.6	16.2	9.8	0.000106162	0.0115214
17.6	16.6	9.6	8.093e-05	0.00878304
17.7	16.3	9.9	0.000102165	0.0110876
17.7	16.7	9.7	7.76972e-05	0.0084322
17.7	16.7	9.7	7.76972e-05	0.0084322
17.8	16.3	9.9	0.000105067	0.0114025
17.8	16.7	9.8	7.99042e-05	0.00867171
17.8	16.9	9.7	6.94332e-05	0.00753534
17.9	16.3	10	0.00010799	0.0117198
17.9	16.3	10.1	0.00010799	0.0117198
17.9	16.6	9.9	8.80242e-05	0.00955295
17.9	16.5	9.9	9.42878e-05	0.0102327
17.9	16.7	9.8	8.21277e-05	0.00891303
17.9	16.6	9.9	8.80242e-05	0.00955295
18	16.3	10.1	0.000110933	0.0120392
10.5	1.4	9.6	9.27821e-05	0.0100693
10.6	2.9	8.9	0.000128558	0.013952
10.9	1.5	9.8	0.000124224	0.0134816
11	1.1	10.5	0.000121426	0.0131779
11	1	10.4	0.000118577	0.0128688
11.1	1.1	10.5	0.000129665	0.0140721
11.2	1.3	10.4	0.000144856	0.0157207
11.2	1.4	10.3	0.000148071	0.0160696
11.4	1.2	10.6	0.000161046	0.0174778
11.5	0.7	11	0.000151928	0.0164882
10.8	1.6	9.9	0.000118637	0.0128752
10.5	1.4	9.6	9.27821e-05	0.0100693
11.1	0.9	10.5	0.000123579	0.0134116
8.9	3.4	6.9	3.9337e-05	0.00426911
19.5	18.1	9.8	4.19996e-05	0.00455807
10.2	0.6	9.8	6.2127e-05	0.00674243
15.3	15.3	7	8.38022e-05	0.00909476
19.5	18.1	9.8	4.19996e-05	0.00455807
20.3	17.3	10.9	8.73486e-05	0.00947964
10.1	2	9.1	7.90406e-05	0.008578
11.7	12.6	4.8	5.44687e-05	0.00591129
10.6	2.9	8.9	0.000128558	0.013952
11.5	0.7	11	0.000151928	0.0164882
16.2	16.7	7.3	4.77156e-05	0.00517841
16.7	17	7.5	4.60734e-05	0.00500018
18.2	16.4	9.3	0.000109231	0.0118545
9.2	8.9	4.6	3.42944e-05	0.00372185
9.5	9	4.8	4.19804e-05	0.00455598
9.9	9.1	5.2	5.49358e-05	0.00596198
10.1	8.7	5.6	6.95227e-05	0.00754506
10.2	9.1	5.6	6.80321e-05	0.00738328
10.3	8.5	6	8.35232e-05	0.00906447
10.3	8.5	6	8.35232e-05	0.00906447
10.4	8.3	6.2	9.32176e-05	0.0101166
10.5	8.1	6.3	0.000103731	0.0112575
10.6	8.4	6.3	0.000104858	0.0113799
10.6	9	6.1	9.19451e-05	0.00997847
10.9	9.1	6.2	0.000109861	0.0119228
10.9	9	6.4	0.000112529	0.0122123
11	9.4	6.2	0.00010884	0.011812
17.3	17.8	8.2	3.0972e-05	0.00336128
17.7	17.8	8.5	3.4839e-05	0.00378095
18	16.7	9.3	8.43657e-05	0.00915591
18.2	16.7	9.5	8.88764e-05	0.00964544
18.3	17	9.4	7.3763e-05	0.00800523
18.4	17	9.6	7.56029e-05	0.00820491
18.5	16.6	9.8	0.000102565	0.011131
18.5	16.8	9.7	8.92309e-05	0.00968391
18.5	16.9	9.7	8.31543e-05	0.00902444
18.6	17.5	9.3	5.50644e-05	0.00597594
18.6	16.8	9.8	9.1354e-05	0.00991432
18.7	16.7	10	0.000100246	0.0108793
18.7	16.7	10.1	0.000100246	0.0108793
18.8	16.6	10.1	0.000109876	0.0119245
18.9	16.7	10.1	0.000104778	0.0113712
18.9	17.2	9.8	7.34213e-05	0.00796816
18.9	17.2	9.8	7.34213e-05	0.00796816
19.1	16.7	10.3	0.00010927	0.0118587
19.1	17.9	9.7	4.53877e-05	0.00492577
19.1	16.8	10.3	0.000101889	0.0110577
19.3	17.2	10.3	7.96714e-05	0.00864646
19.3	18	9.9	4.3723e-05	0.0047451
19.3	17.7	9.9	5.50016e-05	0.00596913
19.5	17.9	10.2	4.90306e-05	0.00532111
19.6	17.7	10.2	5.81331e-05	0.00630898
19.8	17.6	10.5	6.48544e-05	0.00703842
20.1	17.8	10.8	5.84334e-05	0.00634157
20.2	17.4	10.9	8.00324e-05	0.00868563
20.2	17.2	11.1	9.2653e-05	0.0100553
18.5	16.6	9.7	0.000102565	0.011131
18.5	16.5	10	0.000109863	0.0119231
18.8	16.6	10.1	0.000109876	0.0119245
19.7	17.3	10.5	7.96548e-05	0.00864465
10.3	11.6	4.1	3.29977e-05	0.00358112
15.3	15.3	7	8.38022e-05	0.00909476
16.2	16.7	7.3	4.77156e-05	0.00517841
17	17.1	8	4.73568e-05	0.00513946
19.2	17.5	9.8	6.26642e-05	0.00680072
19.4	17	10.2	9.37821e-05	0.0101778
19.4	17.8	9.8	5.19604e-05	0.00563908
19.5	18.1	9.8	4.19996e-05	0.00455807
19.5	18.1	9.8	4.19996e-05	0.00455807
20	18.1	10.4	4.56737e-05	0.0049568
20.7	17	11.5	0.000114103	0.0123832
13.2	15.2	6.2	3.27299e-05	0.00355206
13.3	15.2	6.4	3.45215e-05	0.0037465
13.6	15.4	6.5	3.57134e-05	0.00387585
13.9	14.4	7.3	7.4883e-05	0.00812678
14.3	15.6	7.1	4.45268e-05	0.00483234
14.4	15.8	7.1	4.10942e-05	0.00445981
14.5	15.4	7.4	5.54069e-05	0.00601311
14.5	15.9	7.1	4.03606e-05	0.00438019
14.7	15	7.9	7.73901e-05	0.00839888
14.9	16.7	7.1	2.82318e-05	0.0030639
15.3	15.4	8.2	7.87973e-05	0.0085516
15.6	16.6	7.9	4.06165e-05	0.00440797
15.7	16.1	8.2	5.9247e-05	0.00642987
16	16.8	8.1	4.1296e-05	0.00448171
16.3	16.1	8.7	7.43486e-05	0.00806879
16.7	16	9.2	9.13457e-05	0.00991342
16.8	15.9	9.4	0.00010083	0.0109428
17.8	17.2	9.7	5.59913e-05	0.00607653
18	16.3	10.3	0.000110933	0.0120392
18.3	17.5	9.9	5.12274e-05	0.00555953
18.9	17.9	10.3	4.35221e-05	0.0047233
19.7	18.5	10.8	3.16952e-05	0.00343977
19.9	18.4	11.1	3.54891e-05	0.0038515
20	18.5	11.1	3.32747e-05	0.00361118
20	18.5	11.1	3.32747e-05	0.00361118
20.2	18.6	11.3	3.16183e-05	0.00343142
20.4	18.5	11.5	3.52256e-05	0.00382291
20.5	18.5	11.6	3.56808e-05	0.00387231
20.5	18.2	11.8	4.52884e-05	0.00491499
20.7	18.5	11.8	3.65472e-05	0.00396634
21.1	18.7	12.1	3.23918e-05	0.00351537
21.2	18	12.5	5.70067e-05	0.00618674
21.3	17.2	13	0.000104747	0.0113679
21.3	18.6	12.3	3.57456e-05	0.00387934
21.4	18.6	12.3	3.60248e-05	0.00390965
21.4	18.2	12.6	4.95668e-05	0.0053793
21.5	17.1	13.2	0.000114305	0.0124052
21.8	18.7	12.7	3.40711e-05	0.00369762
21.8	17.9	13.1	6.41934e-05	0.00696669
21.9	18.1	13.1	5.52623e-05	0.00599743
22	17.8	13.4	6.99501e-05	0.00759144
22.1	18.2	13.3	5.1525e-05	0.00559182
22.4	17.5	13.8	8.87407e-05	0.00963071
22.4	17.4	13.9	9.55671e-05	0.0103716
22.5	17.9	13.7	6.56879e-05	0.00712888
22.6	18.1	13.7	5.6327e-05	0.00611296
22.8	18.3	13.7	4.81538e-05	0.00522596
22.8	18	13.9	6.09015e-05	0.00660943
22.9	18.8	13.5	3.21493e-05	0.00348905
22.9	18.5	13.7	4.10257e-05	0.00445237
22.9	18.3	13.8	4.81227e-05	0.00522259
23	18.5	13.8	4.09762e-05	0.004447
11	1	10.4	0.000118577	0.0128688
11.4	1.2	10.6	0.000161046	0.0174778
13.3	5.3	10.6	0.000754098	0.0818396
16.1	14.8	8.7	0.000155031	0.016825
12.3	0.5	11.9	0.000234528	0.0254525
12.8	0.6	12.4	0.000320675	0.0348017
13.2	0.8	12.7	0.00042026	0.0456093
13.6	0.6	13.3	0.000492263	0.0534236
13.7	1	13.2	0.000573059	0.0621921
13.7	1	13.2	0.000573059	0.0621921
13.9	0.8	13.4	0.000603124	0.0654549
14	0.5	13.6	0.000585871	0.0635825
14.5	0.7	14	0.000783931	0.0850772
13.8	11.1	8	0.00032578	0.0353557
14	10.6	8.4	0.000428014	0.0464509
14	10.8	8.3	0.000400008	0.0434115
14.2	10.7	8.5	0.000456073	0.049496
14.3	10.7	8.6	0.000478342	0.0519128
14.4	10.8	8.7	0.000484591	0.0525909
14.5	10.2	9.1	0.000617519	0.0670171
14.7	10.9	8.9	0.00053729	0.0583102
14.7	10.9	8.9	0.00053729	0.0583102
14.8	10.8	9	0.000581804	0.0631412
14.8	10.8	9.1	0.000581804	0.0631412
15	11.1	9	0.000571461	0.0620186
15.6	11.6	9.3	0.000608059	0.0659905
14.6	11	8.4	0.000495608	0.0537865
17.9	13.3	10.6	0.000620792	0.0673724
21.7	14.5	13.6	0.000615553	0.0668038
11.6	1.5	10.6	0.000195155	0.0211795
14.1	0.5	13.8	0.000615169	0.0667621
28.2	12.9	20.9	0.000627299	0.0680786
14.4	11.4	9.4	0.000389931	0.0423178
16.6	15.5	9.4	0.000121546	0.013191
18.3	14.5	11.2	0.000365046	0.0396172
18.9	15.3	11.7	0.000261979	0.0284316
21.1	16.1	12.8	0.000220744	0.0239565
21.2	14.7	13.2	0.000529645	0.0574805
21.3	14.8	13.2	0.000503987	0.0546959
21.6	15.2	13.4	0.000405956	0.044057
21.7	17	13.5	0.000124382	0.0134987
23.1	15.4	15.1	0.000370978	0.0402609
23.2	14.9	15.7	0.00050057	0.054325
24	14.6	16.5	0.000572994	0.062185
12.8	1.6	12	0.000405391	0.0439957
13.6	2.1	12.3	0.000684219	0.0742559
18.7	16.3	9.9	0.000131814	0.0143053
19.2	15.8	10.6	0.000203672	0.0221038
19.8	16.4	11	0.000152817	0.0165847
20.5	15.2	12.1	0.000365804	0.0396994
20.6	15.7	12	0.000271372	0.029451
20.6	14.3	13.1	0.00062414	0.0677357
20.7	15.7	12.1	0.00027457	0.0297981
20.8	14.3	13.1	0.000638578	0.0693027
21.4	15.7	12.9	0.000293384	0.0318399
21.7	14.5	13.6	0.000615553	0.0668038
21.9	14.9	13.7	0.000493845	0.0535952
22.1	14.8	14	0.000527991	0.057301
22.2	14.5	14.1	0.000629281	0.0682936
22.2	14.4	14.3	0.000665666	0.0722424
22.3	15.1	13.9	0.00044475	0.0482672
12.6	11.1	6.4	0.000171287	0.0185892
12.9	12.2	6.4	0.00013125	0.0142441
13.1	12	6.5	0.000159314	0.0172897
17.4	13.6	9.7	0.000462853	0.0502318
18.2	14	10.4	0.000468674	0.0508636
20.7	15	12.4	0.000422532	0.0458559
21.7	14.5	13.6	0.000615553	0.0668038
22.2	14.5	14.1	0.000629281	0.0682936
11.8	0.6	11.4	0.000178418	0.019363
11.9	1	11.2	0.000209813	0.0227702
12	0.8	11.5	0.000212202	0.0230296
12	0.8	11.6	0.000212202	0.0230296
12.7	1.2	11.9	0.000351476	0.0381444
12.8	1.1	12.1	0.000363252	0.0394225
12.8	0.9	12.2	0.000346201	0.037572
13.1	0.4	12.8	0.00035828	0.0388829
13.5	1.3	12.6	0.000554336	0.0601601
13.6	2	12.5	0.000672165	0.0729477
13.6	0.6	13.3	0.000492263	0.0534236
13.6	1.1	12.8	0.000557624	0.060517
14	1.5	13.1	0.00074508	0.0808609
14.1	0.6	13.7	0.00063183	0.0685703
14.5	0.7	14	0.000783931	0.0850772
14.5	0.5	14.1	0.000743574	0.0806975
14.7	0.4	14.4	0.000792794	0.0860391
11.4	1.6	10.3	0.000175616	0.019059
11.4	3.4	9.4	0.000230422	0.0250069
11.8	1.3	11	0.000211556	0.0229594
12.1	0.8	11.7	0.000225332	0.0244545
12.3	0.5	11.9	0.000234528	0.0254525
12.3	1.6	11.3	0.000304517	0.0330481
12.5	1.5	11.5	0.000334991	0.0363554
12.6	1.3	11.8	0.000339687	0.036865
12.8	4.8	10.1	0.000574826	0.0623838
12.9	1.3	12.1	0.000401951	0.0436223
12.9	3.5	10.7	0.000567605	0.0616001
13	2.7	11.3	0.000546933	0.0593567
13.1	3.8	10.9	0.000649046	0.0704386
13.2	0.8	12.7	0.00042026	0.0456093
13.3	1.2	12.6	0.000488004	0.0529613
13.3	1.6	12.3	0.000532154	0.0577528
13.3	1.4	12.4	0.00051021	0.0553712
13.3	2.8	11.6	0.000651637	0.0707198
13.4	1.1	12.7	0.000502658	0.0545517
13.5	0.2	13.4	0.000418606	0.0454298
13.6	2.9	12.1	0.000772008	0.0837833
13.7	1.4	12.8	0.000627895	0.0681432
13.8	2	12.7	0.000743994	0.080743
13.8	0.3	13.5	0.00050199	0.0544792
13.8	1.5	12.8	0.000674661	0.0732186
13.8	1.4	12.9	0.000660407	0.0716716
13.9	1.2	13.2	0.000663998	0.0720613
14.1	0.5	13.9	0.000615169	0.0667621
14.1	1.6	13	0.000798749	0.0866854
14.1	1.3	13.3	0.000749183	0.0813062
14.3	1.1	13.6	0.000787766	0.0854935
14.3	1.4	13.5	0.000842897	0.0914766
14.7	1	14	0.000925689	0.100462
14.7	0.4	14.4	0.000792794	0.0860391
14.7	0.5	14.3	0.000814752	0.0884221
13.8	13	7.6	0.00014698	0.0159513
13.8	13.1	7.4	0.000140112	0.0152059
13.8	13	7.5	0.00014698	0.0159513
13.8	13.2	7.3	0.000133485	0.0144867
13.9	13.2	7.5	0.000140318	0.0152282
14	13.2	8	0.000147418	0.0159987
14	12.9	7.7	0.000170177	0.0184687
14.1	13.2	7.7	0.00015479	0.0167988
14.2	13.7	7.8	0.000126354	0.0137127
14.3	13.8	7.7	0.000125804	0.0136531
14.3	13.7	7.6	0.000132523	0.0143823
14.3	14	7.5	0.000113167	0.0122816
14.3	13.1	7.9	0.000178829	0.0194077
14.4	13.1	8.3	0.000187456	0.0203439
14.4	14.1	7.8	0.00011241	0.0121995
14.4	13.9	7.9	0.000125112	0.0135779
14.4	14	7.8	0.000118626	0.0128741
14.4	13.8	8	0.000131873	0.0143117
14.4	13.9	7.9	0.000125112	0.0135779
14.4	14.1	7.7	0.00011241	0.0121995
14.4	13.1	8.1	0.000187456	0.0203439
14.4	13	8.1	0.000196645	0.0213412
14.4	13	8.1	0.000196645	0.0213412
14.5	13.3	8.3	0.000178143	0.0193333
14.5	13.4	8.2	0.000169515	0.0183969
14.5	13.6	8.1	0.000153217	0.0166281
14.5	14.1	7.9	0.000117767	0.0127808
14.5	13.9	7.9	0.000131073	0.0142249
14.5	13.4	8.2	0.000169515	0.0183969
14.5	12.9	8.3	0.000215985	0.0234401
14.5	12.9	8.3	0.000215985	0.0234401
14.6	13.4	8.4	0.000177493	0.0192627
14.6	13.6	8.2	0.000160428	0.0174107
14.6	13.7	8.2	0.000152385	0.0165378
14.6	14.1	8	0.000123309	0.0133823
14.6	14	8.1	0.000130128	0.0141223
14.6	13.8	8.3	0.000144658	0.0156993
14.6	13.6	8.2	0.000160428	0.0174107
14.6	12.8	8.4	0.000236953	0.0257157
14.7	14.2	7.6	0.000122205	0.0132625
14.7	13.8	8.3	0.000151381	0.0164289
14.7	14	8.2	0.000136176	0.0147786
14.7	14	8.1	0.000136176	0.0147786
14.7	13.7	8.3	0.000159467	0.0173064
14.7	13.8	8.3	0.000151381	0.0164289
14.7	13.9	8.3	0.00014362	0.0155866
14.7	12.7	8.6	0.000259656	0.0281795
14.8	12.9	8.8	0.00024752	0.0268624
14.8	13.3	8.6	0.000204153	0.022156
14.8	13.2	8.6	0.000214416	0.0232698
14.8	13.3	8.6	0.000204153	0.022156
14.8	13.4	8.5	0.000194265	0.0210829
14.8	14.3	8.1	0.000120971	0.0131285
14.8	13.8	8.5	0.000158328	0.0171827
14.8	13.8	8.4	0.000158328	0.0171827
14.8	13.9	8.3	0.00015021	0.0163018
14.8	12.9	8.5	0.00024752	0.0268624
14.9	13.3	8.7	0.000213401	0.0231596
14.9	13.8	8.4	0.0001655	0.0179611
14.9	14.5	8.1	0.000113072	0.0122713
14.9	14	8.4	0.000148876	0.016157
14.9	13.8	8.4	0.0001655	0.0179611
14.9	13.8	8.4	0.0001655	0.0179611
14.9	13.9	8.3	0.000157015	0.0170402
14.9	13.8	8.4	0.0001655	0.0179611
14.9	13.5	8.7	0.000193114	0.020958
14.9	13.5	8.7	0.000193114	0.020958
14.9	14	8.5	0.000148876	0.016157
14.9	13.5	8.5	0.000193114	0.020958
15	13.1	8.9	0.000245775	0.0266731
15	13.5	8.7	0.000201748	0.021895
15	13.5	8.7	0.000201748	0.021895
15	13.9	8.5	0.000164035	0.0178021
15	14.3	8.3	0.000132104	0.0143368
15	14.5	8.2	0.000118128	0.01282
15	14.1	8.4	0.000147382	0.0159949
15	14.3	8.3	0.000132104	0.0143368
15	13.4	9	0.000212144	0.0230232
15	13.9	8.7	0.000164035	0.0178021
15	13.5	8.6	0.000201748	0.021895
15	13.3	8.7	0.000222942	0.0241951
15	14.5	7.8	0.000118128	0.01282
15.1	13.5	8.8	0.000210651	0.0228612
15.1	14.6	8.2	0.000116529	0.0126465
15.1	13.9	8.6	0.000171273	0.0185877
15.1	14	8.5	0.000162395	0.0176242
15.1	13.9	8.5	0.000171273	0.0185877
15.1	14.4	8.3	0.000130472	0.0141597
15.1	14.4	8.2	0.000130472	0.0141597
15.1	13.8	8.6	0.000180529	0.0195921
15.1	13.6	8.7	0.000200209	0.0217279
15.1	13.6	8.8	0.000200209	0.0217279
15.1	13.8	8.6	0.000180529	0.0195921
15.1	13.6	8.9	0.000200209	0.0217279
15.1	13.6	8.9	0.000200209	0.0217279
15.1	13.7	8.9	0.000190171	0.0206386
15.1	14.1	8.6	0.000153886	0.0167006
15.1	13.8	8.8	0.000180529	0.0195921
15.1	13.4	8.8	0.000221505	0.0240391
15.1	13	8.8	0.0002692	0.0292153
15.2	13.8	8.7	0.000188389	0.0204452
15.2	14.4	8.4	0.000136152	0.0147761
15.2	14.6	8.3	0.000121603	0.0131971
15.2	13.1	9.2	0.000267793	0.0290626
15.2	14.4	8.4	0.000136152	0.0147761
15.2	13.7	8.8	0.000198451	0.0215372
15.2	13.5	8.9	0.000219822	0.0238565
15.2	13.6	9	0.000208926	0.0226739
15.2	14	8.7	0.000169466	0.0183915
15.2	13.3	8.9	0.000242914	0.0263626
15.2	13.3	8.9	0.000242914	0.0263626
15.2	13.7	8.6	0.000198451	0.0215372
15.2	13.2	9	0.000255126	0.027688
15.2	12.7	9.1	0.000323132	0.0350684
15.2	13.1	8.9	0.000267793	0.0290626
15.3	12.8	9.3	0.000321839	0.034928
15.3	12.9	9.3	0.000307165	0.0333356
15.3	13.1	9.1	0.000279295	0.0303109
15.3	14.1	8.8	0.000167483	0.0181763
15.3	14.4	8.5	0.000142001	0.0154108
15.3	13.8	8.8	0.00019648	0.0213233
15.3	13.5	9	0.000229264	0.0248812
15.3	13.5	9	0.000229264	0.0248812
15.3	13.6	9.1	0.000217899	0.0236478
15.3	14	8.9	0.000176745	0.0191815
15.3	14.2	8.7	0.000158612	0.0172136
15.3	13.3	9	0.000253348	0.027495
15.3	12.8	9.1	0.000321839	0.034928
15.4	12.8	9.4	0.000335474	0.0364078
15.4	13	9.4	0.000305399	0.0331439
15.4	13.1	9.3	0.000291128	0.0315951
15.4	14.6	8.6	0.000132199	0.0143471
15.4	14.8	8.4	0.00011779	0.0127833
15.4	14.9	8.4	0.000111086	0.0120558
15.4	14.4	8.6	0.000148017	0.0160637
15.4	13.9	8.9	0.000194304	0.0210872
15.4	14.2	8.7	0.000165332	0.0179429
15.4	14.2	8.7	0.000165332	0.0179429
15.4	13.7	9	0.000215743	0.0234139
15.4	13.5	9.1	0.000238977	0.0259353
15.4	13.5	9.1	0.000238977	0.0259353
15.4	13.5	9.2	0.000238977	0.0259353
15.5	12.7	9.6	0.000365967	0.0397171
15.5	12.9	9.4	0.000333556	0.0361997
15.5	14.6	8.7	0.000137722	0.0149465
15.5	14.2	8.8	0.00017224	0.0186926
15.5	14.4	8.7	0.000154201	0.0167349
15.5	14.2	8.9	0.00017224	0.0186926
15.5	13.4	9.3	0.00026179	0.0284111
15.5	14.3	8.7	0.000163019	0.0176919
15.5	14	8.9	0.00019193	0.0208295
15.5	12.8	9.7	0.00034949	0.0379289
15.5	13.1	9.5	0.000303291	0.0329151
15.5	13.5	9.1	0.000248962	0.0270189
15.5	13.6	9.1	0.000236621	0.0256796
15.5	13.5	9.2	0.000248962	0.0270189
15.5	13.3	9.5	0.000275115	0.0298573
15.5	13.5	9.3	0.000248962	0.0270189
15.5	13.5	9.4	0.000248962	0.0270189
15.5	13.3	9.2	0.000275115	0.0298573
15.6	13.9	9.1	0.000210762	0.0228732
15.6	12.9	9.6	0.000347297	0.037691
15.6	13.2	9.4	0.000300849	0.0326501
15.6	13.8	9.1	0.000222151	0.0241093
15.6	13.7	9.2	0.000234016	0.025397
15.6	14	9.1	0.000199837	0.0216876
15.6	11.5	10.3	0.000632184	0.0686086
15.6	14.1	9	0.000189365	0.0205511
15.6	14.4	8.8	0.000160553	0.0174243
15.6	13.7	9.1	0.000234016	0.025397
15.6	13.4	9.4	0.000272575	0.0295816
15.6	13.4	9.4	0.000272575	0.0295816
15.6	13.4	9.5	0.000272575	0.0295816
15.6	13.4	9.5	0.000272575	0.0295816
15.6	13.5	9.5	0.000259218	0.028132
15.6	13.2	9.4	0.000300849	0.0326501
15.6	13.1	9.4	0.000315786	0.0342711
15.6	13.3	9.3	0.000286449	0.0310873
15.6	13.3	9.3	0.000286449	0.0310873
15.7	12.4	9.9	0.000453657	0.0492338
15.7	12.7	9.8	0.000396518	0.0430327
15.7	12.7	9.8	0.000396518	0.0430327
15.7	12.9	9.7	0.000361401	0.0392216
15.7	13.1	9.5	0.00032861	0.0356629
15.7	13.3	9.5	0.000298082	0.0323498
15.7	13.8	9.2	0.000231173	0.0250884
15.7	14.6	8.9	0.000149219	0.0161942
15.7	14.2	9	0.000186618	0.020253
15.7	14.5	8.9	0.000157941	0.0171408
15.7	13.9	9.2	0.000219321	0.0238021
15.7	13.7	9.3	0.00024352	0.0264284
15.7	13.7	9.2	0.00024352	0.0264284
15.7	12.9	9.8	0.000361401	0.0392216
15.7	13.6	9.3	0.000256374	0.0278233
15.7	13.4	9.4	0.000283644	0.0307829
15.7	13.5	9.4	0.000269745	0.0292745
15.7	13.3	9.7	0.000298082	0.0323498
15.7	13.4	9.7	0.000283644	0.0307829
15.7	13.5	9.6	0.000269745	0.0292745
15.7	13.4	9.7	0.000283644	0.0307829
15.7	13	9.6	0.000344719	0.0374111
15.7	13.2	9.5	0.000313067	0.0339761
15.8	14.1	9.1	0.000204943	0.0222417
15.8	12.7	9.8	0.000412389	0.0447551
15.8	12.8	9.8	0.000393822	0.0427401
15.8	13.3	9.5	0.000310013	0.0336446
15.8	14.4	9	0.000173761	0.0188577
15.8	13.8	9.3	0.000240426	0.0260926
15.8	14.3	9.1	0.000183698	0.0199361
15.8	14.7	8.9	0.000146534	0.0159029
15.8	13.3	9.6	0.000310013	0.0336446
15.8	14.2	9.1	0.000194088	0.0210637
15.8	14.5	8.9	0.000164263	0.0178269
15.8	13.9	9.2	0.000228099	0.0247548
15.8	13.7	9.3	0.000253267	0.0274862
15.8	13.1	9.8	0.000341763	0.0370903
15.8	14	9.1	0.000216276	0.0234717
15.8	12.7	10	0.000412389	0.0447551
15.8	12.9	9.9	0.000375867	0.0407915
15.8	13.5	9.5	0.000280542	0.0304462
15.8	13.4	9.5	0.000294997	0.032015
15.8	12.9	9.7	0.000375867	0.0407915
15.8	13.1	9.6	0.000341763	0.0370903
15.8	13.2	9.5	0.000325598	0.035336
15.9	13.4	9.6	0.000306633	0.0332778
15.9	12.4	10	0.000490425	0.0532241
15.9	12.7	10	0.000428654	0.0465203
15.9	14.3	9.2	0.000190944	0.0207224
15.9	13.7	9.4	0.000263257	0.0285703
15.9	14.1	9.2	0.000213026	0.023119
15.9	14.3	9.1	0.000190944	0.0207224
15.9	13.8	9.5	0.000249909	0.0271217
15.9	15.2	8.6	0.000113293	0.0122953
15.9	13.8	9.4	0.000249909	0.0271217
15.9	13.9	9.3	0.000237096	0.0257312
15.9	14.2	9.2	0.000201743	0.0218945
15.9	14	9.3	0.000224806	0.0243974
15.9	13.9	9.3	0.000237096	0.0257312
15.9	13.2	9.9	0.000338441	0.0367298
15.9	13.5	9.6	0.000291607	0.0316471
15.9	13.1	9.7	0.000355243	0.0385533
16	14	9.4	0.000233542	0.0253455
16	13.9	9.5	0.000246309	0.0267311
16	13.9	9.4	0.000246309	0.0267311
16	13.7	9.6	0.000273487	0.0296805
16	15.2	8.7	0.000117695	0.0127731
16	14.3	9.2	0.000198363	0.0215277
16	14.1	9.3	0.000221304	0.0240174
16	14.1	9.3	0.000221304	0.0240174
16	13.9	9.4	0.000246309	0.0267311
16	14	9.3	0.000233542	0.0253455
16	13.7	9.5	0.000273487	0.0296805
16	12.9	10.1	0.000405874	0.0440481
16	12.8	10.2	0.000425262	0.0461522
16	13.4	9.7	0.000318548	0.0345709
16	13.5	9.6	0.000302939	0.0328768
16	13.3	10	0.000334762	0.0363306
16	13.3	10	0.000334762	0.0363306
16	12.1	10.3	0.000579779	0.0629214
16	13.2	10.1	0.000351592	0.038157
16	13.4	9.9	0.000318548	0.0345709
16	13.6	9.9	0.000287922	0.0312472
16	13	9.8	0.000387138	0.0420147
16	13.1	9.8	0.000369047	0.0400514
16	12.9	9.8	0.000405874	0.0440481
16.1	12.8	10.1	0.000441539	0.0479187
16.1	12.8	10.1	0.000441539	0.0479187
16.1	13.5	9.7	0.000314534	0.0341352
16.1	13.7	9.7	0.000283954	0.0308165
16.1	13.8	9.6	0.000269557	0.0292541
16.1	13.5	9.8	0.000314534	0.0341352
16.1	14.2	9.4	0.000217604	0.0236158
16.1	14.5	9.3	0.000184166	0.0199869
16.1	13.7	9.8	0.000283954	0.0308165
16.1	13.4	9.8	0.000330741	0.0358941
16.1	14.9	9	0.000146208	0.0158674
16.1	13.4	9.8	0.000330741	0.0358941
16.1	13.3	9.9	0.000347575	0.0377211
16.1	13.3	10	0.000347575	0.0377211
16.1	13.3	10	0.000347575	0.0377211
16.1	13.2	10.1	0.000365049	0.0396175
16.1	13.3	10.1	0.000347575	0.0377211
16.1	13.5	9.9	0.000314534	0.0341352
16.1	13.1	9.9	0.000383173	0.0415844
16.1	13.1	9.9	0.000383173	0.0415844
16.2	12.4	10.4	0.000548921	0.0595725
16.2	12.4	10.4	0.000548921	0.0595725
16.2	12.4	10.4	0.000548921	0.0595725
16.2	13.9	9.7	0.000265376	0.0288003
16.2	13.4	9.9	0.000343207	0.037247
16.2	13.5	9.9	0.000326389	0.0354218
16.2	14.4	9.4	0.000202157	0.0219394
16.2	13.8	9.7	0.000279717	0.0303567
16.2	14	9.6	0.00025162	0.0273075
16.2	14	9.6	0.00025162	0.0273075
16.2	14	9.6	0.00025162	0.0273075
16.2	14.3	9.5	0.000213719	0.0231941
16.2	14.4	9.4	0.000202157	0.0219394
16.2	13.8	9.8	0.000279717	0.0303567
16.2	14.8	9.1	0.000160875	0.0174592
16.2	15	9	0.000142999	0.0155191
16.2	14.7	9.2	0.000170481	0.0185017
16.2	13.9	9.6	0.000265376	0.0288003
16.2	13.7	9.7	0.000294657	0.0319781
16.2	13.8	9.7	0.000279717	0.0303567
16.2	12.8	10.3	0.000458182	0.0497248
16.2	12.9	10.2	0.000437292	0.0474578
16.2	13.7	9.7	0.000294657	0.0319781
16.2	13.3	9.9	0.000360676	0.0391429
16.2	12.9	10.3	0.000437292	0.0474578
16.2	12.8	10.3	0.000458182	0.0497248
16.2	13.2	10	0.000378808	0.0411107
16.2	13.5	10.1	0.000326389	0.0354218
16.2	13.4	10.1	0.000343207	0.037247
16.2	13.8	9.9	0.000279717	0.0303567
16.2	13.1	10	0.000397615	0.0431518
16.3	12.5	10.3	0.000544634	0.0591072
16.3	12.6	10.4	0.000520735	0.0565135
16.3	13.3	10	0.00037406	0.0405954
16.3	14.1	9.7	0.000247283	0.0268368
16.3	13.6	9.9	0.000321721	0.0349153
16.3	13.6	9.9	0.000321721	0.0349153
16.3	13.7	9.8	0.000305591	0.0331648
16.3	14.1	9.6	0.000247283	0.0268368
16.3	14	9.7	0.000260958	0.0283208
16.3	13.7	9.9	0.000305591	0.0331648
16.3	14.3	9.5	0.000221649	0.0240548
16.3	15.2	9	0.000131512	0.0142725
16.3	14.6	9.3	0.000187254	0.020322
16.3	14	9.7	0.000260958	0.0283208
16.3	13.3	10	0.00037406	0.0405954
16.3	12.8	10.4	0.000475184	0.0515701
16.3	13.3	10	0.00037406	0.0405954
16.3	13.3	10	0.00037406	0.0405954
16.3	13.2	10	0.000392866	0.0426363
16.3	13.2	10.2	0.000392866	0.0426363
16.3	13.2	10.3	0.000392866	0.0426363
16.3	13.4	10.3	0.000355943	0.0386292
16.3	13.6	10.1	0.000321721	0.0349153
16.3	14.1	9.7	0.000247283	0.0268368
16.3	13	10.1	0.000432585	0.0469469
16.3	13	10.1	0.000432585	0.0469469
16.4	12.6	10.4	0.000539755	0.0585777
16.4	12.5	10.4	0.000564528	0.0612662
16.4	12.5	10.5	0.000564528	0.0612662
16.4	12.6	10.5	0.000539755	0.0585777
16.4	13.8	9.9	0.000300693	0.0326332
16.4	13.8	10	0.000300693	0.0326332
16.4	13.7	10	0.000316754	0.0343761
16.4	13.7	9.9	0.000316754	0.0343761
16.4	13.6	10	0.000333473	0.0361906
16.4	13.8	9.9	0.000300693	0.0326332
16.4	13.8	9.9	0.000300693	0.0326332
16.4	14	9.8	0.000270489	0.0293553
16.4	14.3	9.6	0.000229746	0.0249335
16.4	14.2	9.7	0.00024274	0.0263437
16.4	12.7	10.5	0.000515762	0.0559738
16.4	14.5	9.6	0.000205439	0.0222955
16.4	13.7	10	0.000316754	0.0343761
16.4	14.6	9.4	0.000194094	0.0210643
16.4	14.7	9.3	0.000183266	0.0198892
16.4	15.3	9	0.000128251	0.0139186
16.4	15.5	8.9	0.000113322	0.0122984
16.4	13.7	9.9	0.000316754	0.0343761
16.4	14	9.7	0.000270489	0.0293553
16.4	14.1	9.7	0.000256316	0.027817
16.4	13.7	9.9	0.000316754	0.0343761
16.4	13.3	10.1	0.000387723	0.0420782
16.4	13.1	10.2	0.000427433	0.0463877
16.4	13.3	10.1	0.000387723	0.0420782
16.4	13.1	10.5	0.000427433	0.0463877
16.4	13.7	10.2	0.000316754	0.0343761
16.4	13.4	10.1	0.000368944	0.0400402
16.4	13.1	10.2	0.000427433	0.0463877
16.5	12.7	10.5	0.0005343	0.0579857
16.5	13.8	9.9	0.000311501	0.0338061
16.5	13.7	10	0.000328139	0.0356118
16.5	13.9	9.9	0.000295531	0.0320729
16.5	14	9.9	0.000280212	0.0304104
16.5	14.2	9.8	0.000251465	0.0272906
16.5	13.9	10	0.000295531	0.0320729
16.5	14.5	9.7	0.000212823	0.0230969
16.5	14.9	9.3	0.000168959	0.0183365
16.5	13.6	10.2	0.000345459	0.0374915
16.5	15.1	9.3	0.000150005	0.0162795
16.5	15.4	9.1	0.000124926	0.0135578
16.5	12.8	10.6	0.000510245	0.0553751
16.5	13.5	10.2	0.000363477	0.0394468
16.5	13	10.5	0.000464502	0.0504108
16.5	13.1	10.3	0.000442796	0.0480551
16.5	13.2	10.2	0.000421853	0.0457822
16.5	13.2	10.3	0.000421853	0.0457822
16.5	13.2	10.5	0.000421853	0.0457822
16.5	13.2	10.4	0.000421853	0.0457822
16.5	13.2	10.5	0.000421853	0.0457822
16.5	13.2	10.5	0.000421853	0.0457822
16.5	13.5	10.4	0.000363477	0.0394468
16.5	12.8	10.4	0.000510245	0.0553751
16.6	15.1	9.4	0.00015531	0.0168552
16.6	13	10.4	0.000480928	0.0521934
16.6	12.8	10.6	0.000528288	0.0573333
16.6	12.9	10.5	0.000504203	0.0547193
16.6	13	10.4	0.000480928	0.0521934
16.6	12.8	10.6	0.000528288	0.0573333
16.6	13.3	10.3	0.000415863	0.0451322
16.6	13.8	10.1	0.000322517	0.0350016
16.6	13.2	10.4	0.00043677	0.0474011
16.6	13.9	10	0.000305982	0.0332071
16.6	13.8	10.1	0.000322517	0.0350016
16.6	13.6	10.2	0.000357675	0.0388172
16.6	14.1	9.9	0.000274918	0.0298359
16.6	14	10	0.000290121	0.0314858
16.6	13.5	10.3	0.00037633	0.0408417
16.6	13.9	10	0.000305982	0.0332071
16.6	14.4	9.6	0.00023309	0.0252964
16.6	14.4	9.6	0.00023309	0.0252964
16.6	13.4	10.2	0.000395721	0.0429462
16.6	14.8	9.4	0.00018549	0.0201306
16.6	15.5	9.2	0.000121546	0.013191
16.6	15	9.4	0.000164879	0.0178937
16.6	14.5	9.6	0.000220349	0.0239137
16.6	13.9	9.9	0.000305982	0.0332071
16.6	13.9	9.9	0.000305982	0.0332071
16.6	14.8	9.5	0.00018549	0.0201306
16.6	14.5	9.6	0.000220349	0.0239137
16.6	14.1	9.9	0.000274918	0.0298359
16.6	14	9.9	0.000290121	0.0314858
16.6	13.6	10.2	0.000357675	0.0388172
16.6	13	10.5	0.000480928	0.0521934
16.6	13.4	10.2	0.000395721	0.0429462
16.6	13	10.6	0.000480928	0.0521934
16.6	13.5	10.2	0.00037633	0.0408417
16.6	13	10.5	0.000480928	0.0521934
16.6	12.9	10.7	0.000504203	0.0547193
16.6	12.8	10.7	0.000528288	0.0573333
16.6	13.1	10.6	0.000458455	0.0497544
16.6	13	10.7	0.000480928	0.0521934
16.6	13	10.4	0.000480928	0.0521934
16.7	13.7	10.2	0.000351559	0.0381535
16.7	13.7	10.2	0.000351559	0.0381535
16.7	13.5	10.3	0.000389419	0.0422623
16.7	14	10.1	0.000300212	0.0325809
16.7	14.2	10	0.000269412	0.0292384
16.7	14	10.1	0.000300212	0.0325809
16.7	14.2	9.8	0.000269412	0.0292384
16.7	14.3	9.8	0.000254991	0.0276732
16.7	14.6	9.6	0.000215421	0.0233789
16.7	14.4	9.8	0.000241197	0.0261762
16.7	14	9.9	0.000300212	0.0325809
16.7	14.2	9.8	0.000269412	0.0292384
16.7	14.1	9.9	0.00028448	0.0308736
16.7	14.6	9.7	0.000215421	0.0233789
16.7	13.5	10.3	0.000389419	0.0422623
16.7	13.8	10.1	0.000333734	0.036219
16.7	13.6	10.2	0.000370116	0.0401673
16.7	13.8	10.1	0.000333734	0.036219
16.7	13.5	10.3	0.000389419	0.0422623
16.7	13.8	10.1	0.000333734	0.036219
16.7	13.4	10.3	0.000409485	0.0444399
16.7	12.5	10.9	0.000626559	0.0679983
16.7	13.3	10.7	0.000430327	0.0467019
16.7	13.2	10.7	0.000451961	0.0490498
16.7	12.9	10.5	0.000521739	0.0566225
16.8	12.5	10.9	0.000647987	0.0703238
16.8	13.1	10.6	0.000490624	0.0532457
16.8	13.8	10.2	0.000345148	0.0374576
16.8	13.4	10.6	0.000423489	0.0459597
16.8	14.7	9.8	0.00021036	0.0228296
16.8	13.4	10.6	0.000423489	0.0459597
16.8	15.1	9.5	0.000166208	0.018038
16.8	14.3	9.8	0.000263711	0.0286196
16.8	15.2	9.5	0.000156468	0.0169809
16.8	14.9	9.6	0.000187208	0.0203171
16.8	15.5	9.3	0.000130075	0.0141166
16.8	14.9	9.6	0.000187208	0.0203171
16.8	14.3	9.9	0.000263711	0.0286196
16.8	13.9	10.1	0.000327452	0.0355372
16.8	13.8	10.1	0.000345148	0.0374576
16.8	14.1	10.1	0.000294209	0.0319295
16.8	13.7	10.3	0.000363582	0.0394583
16.8	15.2	9.4	0.000156468	0.0169809
16.8	12.7	10.9	0.000592012	0.064249
16.8	13.5	10.4	0.000402737	0.0437076
16.8	13.1	10.7	0.000490624	0.0532457
16.8	13.5	10.4	0.000402737	0.0437076
16.8	12.9	10.8	0.000539583	0.058559
16.8	12.7	10.9	0.000592012	0.064249
16.8	13.2	10.5	0.000467418	0.0507272
16.8	13.1	10.6	0.000490624	0.0532457
16.8	13	10.7	0.000514675	0.0558558
16.8	13.2	10.8	0.000467418	0.0507272
16.9	12.9	10.7	0.000557723	0.0605277
16.9	13.1	10.7	0.000507118	0.0550357
16.9	13.3	10.6	0.000460006	0.0499228
16.9	13.1	10.7	0.000507118	0.0550357
16.9	13.3	10.6	0.000460006	0.0499228
16.9	13.6	10.5	0.000395642	0.0429376
16.9	14.2	10.1	0.000287993	0.0312549
16.9	14.6	9.9	0.000230278	0.0249913
16.9	14.7	9.9	0.000217432	0.0235971
16.9	13.5	10.6	0.000416276	0.045177
16.9	14.3	9.9	0.000272577	0.0295818
16.9	14	10.1	0.000320916	0.0348279
16.9	13.9	10.2	0.000338461	0.0367319
16.9	14.2	10	0.000287993	0.0312549
16.9	14.7	9.8	0.000217432	0.0235971
16.9	15.3	9.5	0.00015216	0.0165134
16.9	13.4	10.4	0.000437726	0.0475048
16.9	15.6	9.4	0.000126268	0.0137034
16.9	13.8	10.2	0.000356751	0.0387169
16.9	14	10.1	0.000320916	0.0348279
16.9	12.9	10.9	0.000557723	0.0605277
16.9	14.8	9.8	0.00020518	0.0222674
16.9	14.2	10.1	0.000287993	0.0312549
16.9	12.9	10.9	0.000557723	0.0605277
16.9	13.6	10.4	0.000395642	0.0429376
16.9	13.6	10.4	0.000395642	0.0429376
16.9	13.2	10.7	0.000483132	0.0524326
16.9	13	10.8	0.000531978	0.0577336
16.9	13	10.7	0.000531978	0.0577336
16.9	13.2	10.6	0.000483132	0.0524326
16.9	13	11	0.000531978	0.0577336
16.9	13	11	0.000531978	0.0577336
16.9	13	11	0.000531978	0.0577336
16.9	13.1	11	0.000507118	0.0550357
16.9	13.3	10.8	0.000460006	0.0499228
16.9	13.4	10.8	0.000437726	0.0475048
17	13.5	10.6	0.000430029	0.0466695
17	13.7	10.5	0.000388221	0.0421323
17	13.8	10.5	0.000368537	0.0399961
17	13.2	10.8	0.000499094	0.0541649
17	13.6	10.5	0.000408713	0.0443562
17	13.3	10.7	0.000475204	0.0515722
17	13.3	10.7	0.000475204	0.0515722
17	14.1	10.3	0.000314147	0.0340933
17	14.1	10.3	0.000314147	0.0340933
17	14.6	10	0.000237886	0.025817
17	14.9	9.9	0.000199895	0.0216939
17	12.8	10.8	0.000603671	0.0655143
17	12.7	10.9	0.000632131	0.0686029
17	14.9	9.8	0.000199895	0.0216939
17	14.3	10.1	0.000281582	0.0305591
17	14.8	9.8	0.000211958	0.0230031
17	13.8	10.3	0.000368537	0.0399961
17	13.9	10.4	0.000349643	0.0379455
17	14.2	10.1	0.000297508	0.0322875
17	14	10.2	0.000331519	0.0359786
17	14.8	9.9	0.000211958	0.0230031
17	13.6	10.5	0.000408713	0.0443562
17	13.6	10.5	0.000408713	0.0443562
17	12.9	11	0.000576149	0.0625274
17	13.9	10.4	0.000349643	0.0379455
17	13.9	10.4	0.000349643	0.0379455
17	13.1	10.9	0.000523872	0.056854
17	13	11.1	0.000549553	0.059641
17	13	11.1	0.000549553	0.059641
17	13	11.1	0.000549553	0.059641
17.1	12.8	11.1	0.000623265	0.0676407
17.1	13.4	10.7	0.000466864	0.0506671
17.1	13.3	10.8	0.000490628	0.0532461
17.1	13.3	10.8	0.000490628	0.0532461
17.1	13.6	10.6	0.000421979	0.0457959
17.1	13.1	11	0.000540876	0.0586994
17.1	15.2	9.9	0.000172494	0.0187202
17.1	14.9	10.1	0.000206383	0.022398
17.1	14.3	10.3	0.000290722	0.031551
17.1	14.4	10.2	0.000274995	0.0298442
17.1	12.9	10.8	0.000594849	0.0645569
17.1	13.7	10.4	0.000400822	0.0434998
17.1	13.7	10.4	0.000400822	0.0434998
17.1	14.1	10.3	0.000324344	0.0351999
17.1	14.9	9.9	0.000206383	0.022398
17.1	13.9	10.4	0.000360991	0.0391771
17.1	15.2	9.8	0.000172494	0.0187202
17.1	15.4	9.7	0.000152597	0.0165608
17.1	14.1	10.2	0.000324344	0.0351999
17.1	15.8	9.5	0.000118571	0.0128681
17.1	15.7	9.5	0.000126404	0.0137181
17.1	15.6	9.6	0.000134673	0.0146156
17.1	13.9	10.4	0.000360991	0.0391771
17.1	13.7	10.6	0.000400822	0.0434998
17.1	12.9	11	0.000594849	0.0645569
17.1	13	10.9	0.00056739	0.0615769
17.1	13.1	10.9	0.000540876	0.0586994
17.1	13.2	10.9	0.000515293	0.055923
17.1	13.1	10.9	0.000540876	0.0586994
17.2	14.8	10.2	0.000225814	0.0245068
17.2	13	11	0.000585477	0.0635398
17.2	13	11	0.000585477	0.0635398
17.2	13.3	10.9	0.000506268	0.0549435
17.2	13.1	10.9	0.000558118	0.0605706
17.2	13.1	11	0.000558118	0.0605706
17.2	13.2	10.9	0.00053172	0.0577057
17.2	12.9	11.1	0.000613812	0.0666148
17.2	13.9	10.6	0.000372499	0.040426
17.2	14.6	10.2	0.000253437	0.0275046
17.2	12.8	11	0.000643133	0.069797
17.2	12.9	10.9	0.000613812	0.0666148
17.2	13.9	10.4	0.000372499	0.040426
17.2	13.9	10.4	0.000372499	0.040426
17.2	13.5	10.6	0.00045814	0.0497203
17.2	13.9	10.4	0.000372499	0.040426
17.2	13.7	10.6	0.0004136	0.0448865
17.2	14.5	10.2	0.000268251	0.0291123
17.2	14	10.5	0.00035319	0.0383305
17.2	13.5	10.7	0.00045814	0.0497203
17.2	13	11	0.000585477	0.0635398
17.2	12.9	11	0.000613812	0.0666148
17.2	13	11.1	0.000585477	0.0635398
17.3	13	11.3	0.000603802	0.0655285
17.3	13.2	11.1	0.000548362	0.0595118
17.3	13	11	0.000603802	0.0655285
17.3	13.1	10.9	0.000575586	0.0624663
17.3	14.7	10.2	0.000246788	0.0267831
17.3	14.3	10.3	0.000309378	0.0335757
17.3	15.1	10	0.00019499	0.0211616
17.3	15.7	9.7	0.000134516	0.0145985
17.3	15.6	9.8	0.000143316	0.0155535
17.3	14.2	10.3	0.000326876	0.0354747
17.3	15.9	9.6	0.000118291	0.0128377
17.3	13.7	10.6	0.000426544	0.0462914
17.3	15.7	9.7	0.000134516	0.0145985
17.3	13.6	10.8	0.000449059	0.0487347
17.3	12.9	11.3	0.000633023	0.0686997
17.3	13.3	10.9	0.000522113	0.0566631
17.3	12.9	11.2	0.000633023	0.0686997
17.3	12.9	11.2	0.000633023	0.0686997
17.4	13.4	11	0.000512087	0.055575
17.4	13.3	10.8	0.000538152	0.0584037
17.4	13.4	10.8	0.000512087	0.055575
17.4	13.5	10.8	0.000486993	0.0528517
17.4	13.7	10.7	0.000439647	0.0477134
17.4	14.5	10.3	0.000285145	0.0309458
17.4	13.3	10.9	0.000538152	0.0584037
17.4	13.1	11	0.000593268	0.0643852
17.4	13.4	10.8	0.000512087	0.055575
17.4	15.8	9.8	0.000130057	0.0141146
17.4	15.8	9.8	0.000130057	0.0141146
17.4	13.9	10.7	0.000395958	0.042972
17.4	14.2	10.5	0.000336918	0.0365645
17.4	13.5	11	0.000486993	0.0528517
17.4	13.5	11	0.000486993	0.0528517
17.4	13.4	11	0.000512087	0.055575
17.5	13.3	11.1	0.000554372	0.060164
17.5	14.8	10.4	0.00024727	0.0268354
17.5	13.8	10.9	0.000429935	0.0466593
17.5	13.2	11	0.000582242	0.0631887
17.5	13.4	10.9	0.000527521	0.05725
17.5	13.5	10.9	0.000501671	0.0544446
17.5	13.8	10.7	0.000429935	0.0466593
17.5	14	10.7	0.000386749	0.0419725
17.5	13.3	10.9	0.000554372	0.060164
17.5	13.9	10.7	0.000407893	0.0442671
17.5	13.1	11.1	0.000611149	0.0663258
17.5	14.3	10.5	0.000328493	0.0356502
17.5	14	10.7	0.000386749	0.0419725
17.5	14.3	10.6	0.000328493	0.0356502
17.5	13.8	10.9	0.000429935	0.0466593
17.5	13.4	11.1	0.000527521	0.05725
17.5	13.5	11.1	0.000501671	0.0544446
17.5	13.5	11	0.000501671	0.0544446
17.5	13.6	11	0.000476804	0.0517458
17.5	13.2	11.2	0.000582242	0.0631887
17.5	13.3	11.1	0.000554372	0.060164
17.5	13	11.3	0.000641108	0.0695771
17.6	14.8	10.5	0.00025458	0.0276287
17.6	13.1	11.4	0.000629215	0.0682865
17.6	13.4	11	0.000543115	0.0589424
17.6	13.2	11.1	0.000599454	0.0650566
17.6	13.1	11.2	0.000629215	0.0682865
17.6	14.3	10.7	0.000338204	0.0367041
17.6	13.1	11.2	0.000629215	0.0682865
17.6	13.2	11.1	0.000599454	0.0650566
17.6	14.4	10.6	0.000319909	0.0347185
17.6	15.6	10.1	0.000156669	0.0170027
17.6	15.5	10.1	0.000166819	0.0181042
17.6	13.4	11.2	0.000543115	0.0589424
17.6	15.9	10	0.000129313	0.0140339
17.6	14.1	10.8	0.000377317	0.0409489
17.6	13.5	11.1	0.000516502	0.0560541
17.7	13.8	11.3	0.000455474	0.049431
17.7	14.1	10.9	0.000388253	0.0421357
17.7	14.4	10.8	0.000329181	0.0357248
17.7	13.1	11.3	0.000647452	0.0702656
17.7	13.6	11	0.000505127	0.0548196
17.7	14.4	10.7	0.000329181	0.0357248
17.7	13.6	11	0.000505127	0.0548196
17.7	14.3	10.7	0.000348006	0.0377679
17.7	14.8	10.5	0.000261958	0.0284294
17.7	15.2	10.3	0.000206483	0.0224089
17.7	15.6	10.1	0.00016121	0.0174955
17.7	15.6	10.2	0.00016121	0.0174955
17.7	13.3	11.3	0.000587303	0.0637379
17.7	16	10	0.000124667	0.0135296
17.7	16.1	10	0.000116733	0.0126686
17.7	16.1	10	0.000116733	0.0126686
17.7	13.8	11.1	0.000455474	0.049431
17.7	13.5	11.2	0.000531471	0.0576787
17.7	13.3	11.3	0.000587303	0.0637379
17.8	13.2	11.5	0.000634349	0.0688437
17.8	13.7	11.3	0.00049343	0.0535502
17.8	14.7	10.8	0.000285487	0.0309828
17.8	13.4	11.2	0.000574731	0.0623735
17.8	14.2	10.9	0.000378133	0.0410374
17.8	14.4	10.8	0.000338531	0.0367396
17.8	15.2	10.5	0.000212348	0.0230454
17.8	13.9	11	0.000444396	0.0482288
17.8	14.9	10.6	0.000254067	0.027573
17.8	15.2	10.4	0.000212348	0.0230454
17.8	13.4	11.4	0.000574731	0.0623735
17.8	13.7	11.2	0.00049343	0.0535502
17.8	15.8	10.2	0.000145967	0.0158412
17.8	16	10.1	0.000128208	0.013914
17.8	16	10.1	0.000128208	0.013914
17.8	16.2	10	0.000112342	0.012192
17.8	16.2	10	0.000112342	0.012192
17.8	13.6	11.3	0.000519475	0.0563767
17.8	14.3	10.9	0.000357891	0.0388407
17.8	14.2	10.9	0.000378133	0.0410374
17.8	13.4	11.4	0.000574731	0.0623735
17.9	16.2	10.3	0.000115468	0.0125313
17.9	14.7	10.9	0.000293431	0.031845
17.9	14.8	10.8	0.000276896	0.0300505
17.9	14.1	11.1	0.000410392	0.0445384
17.9	14.3	11	0.00036785	0.0399215
17.9	13.6	11.3	0.00053393	0.0579456
17.9	13.5	11.3	0.000561777	0.0609677
17.9	13.9	11.1	0.000456763	0.0495709
17.9	13.8	11.1	0.000481446	0.0522497
17.9	14.9	10.7	0.000261137	0.0283403
17.9	15	10.7	0.000246128	0.0267114
17.9	15.1	10.6	0.000231843	0.0251611
17.9	13.4	11.3	0.000590724	0.0641092
17.9	15.6	10.4	0.000170402	0.0184931
17.9	15.8	10.3	0.000150028	0.0162821
17.9	15.3	10.5	0.000205345	0.0222854
17.9	15.7	10.3	0.000159939	0.0173576
17.9	13.4	11.5	0.000590724	0.0641092
17.9	15.9	10.2	0.000140648	0.015264
17.9	16	10.2	0.000131776	0.0143012
17.9	16.1	10.1	0.000123389	0.013391
17.9	16.1	10.1	0.000123389	0.013391
17.9	16.2	10.1	0.000115468	0.0125313
17.9	14.4	10.9	0.000347951	0.0377619
17.9	13.3	11.5	0.000620792	0.0673724
17.9	13.3	11.5	0.000620792	0.0673724
18	14.7	11	0.000301427	0.0327128
18	14.7	11	0.000301427	0.0327128
18	14.5	11	0.000337896	0.0366707
18	13.6	11.4	0.00054848	0.0595246
18	14.4	11.1	0.000357433	0.038791
18	13.5	11.4	0.000577086	0.0626291
18	13.5	11.4	0.000577086	0.0626291
18	13.8	11.4	0.000494566	0.0536735
18	13.5	11.4	0.000577086	0.0626291
18	13.3	11.5	0.000637709	0.0692083
18	13.6	11.4	0.00054848	0.0595246
18	13.9	11.2	0.00046921	0.0509217
18	13.7	11.3	0.000520981	0.0565402
18	14	11.2	0.000444888	0.0482821
18	15.1	10.7	0.000238161	0.0258468
18	15.7	10.4	0.000164297	0.0178306
18	15	10.7	0.000252835	0.0274393
18	13.6	11.5	0.00054848	0.0595246
18	15.9	10.3	0.000144481	0.01568
18	16.1	10.2	0.000126752	0.0137559
18	13.7	11.4	0.000520981	0.0565402
18	14	11.2	0.000444888	0.0482821
18	13.4	11.6	0.000606822	0.0658562
18	13.6	11.5	0.00054848	0.0595246
18	13.3	11.6	0.000637709	0.0692083
18	13.5	11.5	0.000577086	0.0626291
18	13.4	11.6	0.000606822	0.0658562
18	13.4	11.5	0.000606822	0.0658562
18.1	14.2	11.4	0.000409896	0.0444845
18.1	15	11	0.000259579	0.0281712
18.1	13.7	11.4	0.000534877	0.0580483
18.1	14.3	11.1	0.000387954	0.0421032
18.1	13.8	11.5	0.000507757	0.0551051
18.1	14.5	11.1	0.000346909	0.0376488
18.1	14.3	11.2	0.000387954	0.0421032
18.1	15.4	10.7	0.000203633	0.0220996
18.1	15.2	10.8	0.000230185	0.0249812
18.1	15.4	10.6	0.000203633	0.0220996
18.1	15.8	10.5	0.000158227	0.0171719
18.1	13.4	11.7	0.000623008	0.0676128
18.1	15.9	10.4	0.000148335	0.0160982
18.1	16	10.4	0.000138977	0.0150827
18.1	16.1	10.3	0.000130133	0.0141228
18.1	16.1	10.3	0.000130133	0.0141228
18.1	13.5	11.6	0.000592479	0.0642996
18.1	13.5	11.6	0.000592479	0.0642996
18.1	13.5	11.6	0.000592479	0.0642996
18.1	13.6	11.5	0.00056311	0.0611123
18.1	14.3	11.1	0.000387954	0.0421032
18.1	14.3	11.1	0.000387954	0.0421032
18.1	13.9	11.3	0.000481725	0.0522799
18.1	14.2	11.2	0.000409896	0.0444845
18.1	13.8	11.4	0.000507757	0.0551051
18.1	13.4	11.7	0.000623008	0.0676128
18.2	15.7	10.6	0.000173081	0.0187839
18.2	16	10.5	0.000142604	0.0154763
18.2	16	10.5	0.000142604	0.0154763
18.2	13.4	11.7	0.000639266	0.0693773
18.2	13.5	11.7	0.00060794	0.0659776
18.2	13.7	11.6	0.000548836	0.0595632
18.2	13.5	11.7	0.00060794	0.0659776
18.2	13.4	11.8	0.000639266	0.0693773
18.2	13.4	11.7	0.000639266	0.0693773
18.2	13.4	11.7	0.000639266	0.0693773
18.2	13.4	11.8	0.000639266	0.0693773
18.3	15.9	10.6	0.00015609	0.0169399
18.3	15.9	10.6	0.00015609	0.0169399
18.3	13.5	11.7	0.000623455	0.0676614
18.3	13.5	11.8	0.000623455	0.0676614
18.4	15.7	10.8	0.000181926	0.0197438
18.4	15.9	10.7	0.000159983	0.0173624
18.5	13.8	11.9	0.000560977	0.0608808
18.9	15.2	11.6	0.000278452	0.0302194
10.7	7.1	6.6	0.000138595	0.0150413
19.7	15.7	11.4	0.000238118	0.0258421
13.3	2.8	11.6	0.000651637	0.0707198
11.8	4.5	9.2	0.00031766	0.0344745
11.8	1.3	11	0.000211556	0.0229594
12	0.8	11.5	0.000212202	0.0230296
12	1.4	11.1	0.000244251	0.0265077
12.3	0.8	11.8	0.000253651	0.0275278
12.3	0.5	11.9	0.000234528	0.0254525
12.4	1.5	11.5	0.000316182	0.0343141
12.5	0.8	12	0.000284888	0.0309178
12.5	0.4	12.3	0.000256311	0.0278165
12.6	1.3	11.8	0.000339687	0.036865
12.7	1.4	11.8	0.000367469	0.0398801
12.8	1.5	11.8	0.000397063	0.0430919
13.1	0.5	12.7	0.000368204	0.0399599
13.2	0.8	12.7	0.00042026	0.0456093
13.3	1.1	12.6	0.000476839	0.0517496
13.3	1	12.9	0.000465652	0.0505355
13.3	1.4	12.4	0.00051021	0.0553712
13.4	1.1	12.7	0.000502658	0.0545517
13.5	0.5	13.1	0.000455175	0.0493986
13.6	2.8	11.9	0.000762036	0.082701
13.6	0.4	13.3	0.000466365	0.050613
13.6	0.8	13.2	0.000518361	0.0562559
13.7	1	13.2	0.000573059	0.0621921
13.7	1.4	12.8	0.000627895	0.0681432
13.8	2	12.7	0.000743994	0.080743
13.8	0.3	13.6	0.00050199	0.0544792
13.9	0.8	13.4	0.000603124	0.0654549
13.9	0.9	13.3	0.000618351	0.0671074
14.1	1.6	13	0.000798749	0.0866854
14.2	0.7	13.8	0.000680606	0.0738638
14.3	1.4	13.5	0.000842897	0.0914766
14.5	0.7	14	0.000783931	0.0850772
14.5	0.7	14.1	0.000783931	0.0850772
14.5	1	13.8	0.00084482	0.0916853
14.6	1	14.1	0.000884579	0.0960002
14.7	0.5	14.3	0.000814752	0.0884221
13.5	3.1	11.8	0.000751146	0.0815192
11.6	1.5	10.6	0.000195155	0.0211795
24.4	15.6	16.2	0.000304013	0.0329934
24.6	15.6	16.4	0.000298043	0.0323456
26.2	14.8	17.8	0.000381138	0.0413635
11.3	1.5	10.3	0.00016135	0.0175107
13.7	8.9	9.2	0.00059481	0.0645527
19.7	14.9	11.8	0.000388783	0.0421932
11.7	1.7	10.7	0.000216371	0.023482
13.3	1.5	12.4	0.000521222	0.0565664
12.5	10.4	7	0.00020542	0.0222935
12.5	10.5	7	0.000198882	0.0215839
12.9	10.5	7.4	0.000249196	0.0270444
12.9	10.6	7.3	0.000241121	0.026168
12.9	10.6	7.3	0.000241121	0.026168
12.9	10.6	7.3	0.000241121	0.026168
13	10.7	7.4	0.000246347	0.0267352
13.1	10.7	7.5	0.000260124	0.0282303
13.1	10.4	7.6	0.000287143	0.0311626
13.1	10.7	7.5	0.000260124	0.0282303
13.5	10.2	8.1	0.000378011	0.0410242
13.6	11	7.8	0.000305093	0.0331107
13.6	10.8	7.9	0.000327234	0.0355136
13.7	10.3	8.2	0.000406029	0.0440649
13.7	11.1	7.9	0.000309742	0.0336152
13.7	10.8	8	0.000344371	0.0373734
13.7	11.1	7.8	0.000309742	0.0336152
13.8	10.7	8.2	0.00037478	0.0406735
13.8	10.7	8.2	0.00037478	0.0406735
13.8	11.2	7.8	0.000314097	0.0340878
13.9	10.2	8.5	0.000463117	0.0502605
14	10.6	8.4	0.000428014	0.0464509
14	10.3	8.6	0.000471627	0.051184
14	11.2	8.1	0.000346881	0.0376458
14	10.6	8.4	0.000428014	0.0464509
14	10.6	8.4	0.000428014	0.0464509
14	10.8	8.3	0.000400008	0.0434115
14.2	10.8	8.5	0.000440768	0.047835
14.2	10.1	8.9	0.000552762	0.0599893
14.2	10.6	8.6	0.000471628	0.0511841
14.2	10.7	8.5	0.000456073	0.049496
14.3	10.5	8.8	0.000511222	0.0554812
14.3	10.7	8.6	0.000478342	0.0519128
14.3	10.9	8.5	0.00044651	0.0484581
14.4	10.5	8.9	0.000535884	0.0581575
14.4	10.6	8.8	0.000518519	0.056273
14.4	10.8	8.7	0.000484591	0.0525909
14.5	10.8	8.8	0.000507682	0.0550969
14.5	10.9	8.7	0.000490352	0.0532162
14.5	11.1	8.6	0.000456629	0.0495564
14.6	10.8	8.9	0.000531574	0.0576899
14.6	11.4	8.6	0.000427737	0.0464208
14.7	10.5	9.2	0.00061516	0.0667611
14.7	10.9	8.9	0.00053729	0.0583102
14.7	10.6	9	0.000595226	0.0645978
14.8	10.4	9.3	0.000664537	0.0721199
14.8	10.8	9	0.000581804	0.0631412
14.8	10.8	9	0.000581804	0.0631412
14.8	10.8	9.1	0.000581804	0.0631412
15	10.8	9.2	0.000635351	0.0689524
15	10.7	9.3	0.000657413	0.0713467
15.1	10.9	9.3	0.000640742	0.0695374
15.1	11.1	9.2	0.000596676	0.0647552
12.2	11.5	6.3	0.00011691	0.0126878
12.2	11.3	6.4	0.000126145	0.01369
12.8	11.1	7	0.000191733	0.0208082
13.1	10.5	7.6	0.000278004	0.0301708
13.5	10.4	8.1	0.000354967	0.0385233
13.6	9.3	8.8	0.000512879	0.0556609
13.8	9.6	8.8	0.000524494	0.0569215
13.8	10.8	8.2	0.000362203	0.0393086
13.8	10.4	8.4	0.000413708	0.0448983
13.8	10.3	8.5	0.000427053	0.0463466
13.8	11.1	8	0.00032578	0.0353557
14	9.7	8.9	0.000563487	0.0611533
14	10	8.7	0.000516901	0.0560975
14	10.1	8.7	0.000501646	0.0544418
14.1	10.5	8.6	0.000464469	0.0504072
14.1	10.6	8.6	0.000449418	0.0487738
14.1	10.5	8.7	0.000464469	0.0504072
14.1	10	8.9	0.00054275	0.0589028
14.2	10.5	8.8	0.000487422	0.0528982
14.2	9.6	9.2	0.000638262	0.0692683
14.2	9.9	9	0.000586543	0.0636554
14.3	10.5	8.9	0.000511222	0.0554812
14.3	10.5	8.9	0.000511222	0.0554812
14.3	10	9.1	0.000597383	0.0648319
14.4	9.8	9.3	0.000663678	0.0720266
14.4	10.1	9.1	0.00060772	0.0659537
14.4	10.1	9.1	0.00060772	0.0659537
14.5	10.1	9.2	0.000636678	0.0690964
14.5	10.3	9.1	0.000598579	0.0649617
14.5	10.2	9.2	0.000617519	0.0670171
14.5	10.5	9	0.000561419	0.0609288
14.5	10.1	9.2	0.000636678	0.0690964
14.6	10.1	9.3	0.000666641	0.0723482
14.6	10.1	9.3	0.000666641	0.0723482
14.6	10.4	9.2	0.000607164	0.0658934
14.8	10.8	9	0.000581804	0.0631412
15	11.6	9	0.000473251	0.0513602
15	11.6	8.9	0.000473251	0.0513602
15.1	11.7	9	0.000474993	0.0515493
15.2	11.1	9.4	0.000622655	0.0675745
15.7	11.6	9.6	0.000632753	0.0686705
17.5	14.4	10.4	0.000310723	0.0337217
17.7	13.5	10.4	0.000531471	0.0576787
17.8	13.4	10.6	0.000574731	0.0623735
20.1	15.6	11.8	0.000270387	0.0293442
20.2	15.3	12	0.0003306	0.0358789
20.4	15.6	12	0.000281954	0.0305995
20.5	15.5	12.2	0.0003041	0.0330029
20.9	15.5	12.6	0.000318332	0.0345474
20.9	15.5	12.6	0.000318332	0.0345474
20.9	15.5	12.6	0.000318332	0.0345474
20.9	15.4	12.6	0.000338753	0.0367637
20.9	15.4	12.7	0.000338753	0.0367637
21.1	15.5	12.8	0.0003246	0.0352276
21.2	15.3	13	0.000370649	0.0402252
21.4	15.5	13.1	0.000332828	0.0361206
21.6	15.8	13.3	0.000279051	0.0302844
22.1	14.8	14	0.000527991	0.057301
11.6	1.5	10.6	0.000195155	0.0211795
12.8	9.2	8.7	0.000342625	0.0371839
12.8	9.5	8.6	0.000317124	0.0344164
13	9.4	8.8	0.000363649	0.0394656
13.8	8.6	10	0.000668696	0.0725712
14.2	1.9	13.1	0.000888892	0.0964683
17.3	14.7	9.5	0.000246788	0.0267831
17.8	13.7	11.3	0.00049343	0.0535502
17.9	15.5	10.5	0.000181442	0.0196912
18.2	13.5	11.2	0.00060794	0.0659776
18.4	13.5	11.2	0.000639007	0.0693491
18.6	15.3	11.3	0.000244959	0.0265845
18.7	13.8	11.3	0.000587659	0.0637765
18.9	14.1	11.6	0.000523578	0.056822
18.9	15.5	11.4	0.000231483	0.025122
19.4	14.6	11.7	0.000438489	0.0475876
19.5	14.7	11.8	0.00042174	0.0457699
19.7	15.3	12.2	0.000305719	0.0331786
19.8	14.1	12.3	0.00062133	0.0674307
19.9	14.9	12.1	0.00040182	0.0436081
20.2	14.3	12.8	0.00059223	0.0642726
20.8	15.2	12.8	0.000378889	0.0411195
20.9	14.8	13.2	0.000485802	0.0527224
21	15.5	12.7	0.000321541	0.0348957
21	15.6	12.6	0.000301977	0.0327725
21	14.6	13.4	0.000550725	0.0597682
21.2	15.3	12.9	0.000370649	0.0402252
21.2	14.7	13.5	0.000529645	0.0574805
21.2	14.8	13.5	0.000499799	0.0542414
21.3	14.3	13.6	0.000669536	0.0726624
21.3	14.9	13.5	0.000475304	0.051583
21.4	14.9	13.6	0.000479017	0.051986
21.5	15.3	13.5	0.000379405	0.0411754
21.7	15.1	13.7	0.000433863	0.0470856
21.8	15.1	13.5	0.000436271	0.047347
21.8	14.4	14	0.000654758	0.0710586
21.8	14.5	14	0.000618969	0.0671745
21.8	15.1	13.8	0.000436271	0.047347
21.8	14.9	14	0.000491395	0.0533294
21.8	15.1	13.9	0.000436271	0.047347
21.9	15	14.1	0.000465461	0.0505148
21.9	14.7	14.3	0.000554917	0.0602232
22	15.1	14	0.000440385	0.0477934
22	14.9	14.3	0.000496028	0.0538322
22.1	15.3	14	0.000391556	0.0424942
22.1	15.1	14.1	0.000442084	0.0479778
22.2	15.2	14.1	0.000417548	0.045315
22.4	15.3	14.3	0.000394771	0.0428431
22.5	15.2	14.4	0.000420268	0.0456102
22.5	15.4	14.3	0.00037179	0.040349
22.6	14.8	14.6	0.000533735	0.0579244
22.7	15.4	14.5	0.000372355	0.0404104
22.9	15.4	14.7	0.000372084	0.0403809
23	15.3	14.9	0.00039524	0.042894
23.1	14.4	15.4	0.000668539	0.0725542
23.1	14.5	15.2	0.000631997	0.0685884
23.2	15.4	15	0.000370115	0.0401672
23.2	15.3	15.1	0.000393623	0.0427185
23.2	14.8	15.2	0.000530778	0.0576034
23.6	16.2	14.7	0.000218056	0.0236648
23.6	14.4	15.8	0.000657091	0.0713118
23.6	15.3	15.4	0.000387785	0.0420849
23.7	15.3	15.6	0.000385797	0.0418692
23.8	15.4	15.4	0.000360694	0.0391448
23.9	15.9	15.3	0.000261103	0.0283366
24.1	14.5	16.2	0.000602022	0.0653353
24.1	14.4	16.3	0.000636831	0.069113
24.1	15.3	15.8	0.000375828	0.0407873
24.2	14.9	16.1	0.000474157	0.0514585
24.3	15.1	16.3	0.000417399	0.0452988
24.3	15.4	15.9	0.000347614	0.0377253
24.4	15.2	16.1	0.000389391	0.0422592
24.4	15.4	16.1	0.000344474	0.0373846
26.8	16	17.9	0.000159765	0.0173387
26.8	15.9	18	0.000170522	0.0185061
12.8	1.6	12	0.000405391	0.0439957
20.6	14.3	13.1	0.00062414	0.0677357
21.4	15.7	12.9	0.000293384	0.0318399
21.4	16	12.7	0.000241723	0.0262333
21.5	15.5	13	0.00033524	0.0363824
21.9	14.9	13.7	0.000493845	0.0535952
22.2	14.5	14.1	0.000629281	0.0682936
12.6	11.1	6.4	0.000171287	0.0185892
22.2	14.5	14.1	0.000629281	0.0682936
11.6	1.5	10.6	0.000195155	0.0211795
12.3	0.5	11.9	0.000234528	0.0254525
13.1	0.4	12.8	0.00035828	0.0388829
13.3	1.6	12.3	0.000532154	0.0577528
13.5	0.2	13.4	0.000418606	0.0454298
14.3	1.4	13.5	0.000842897	0.0914766
14.5	0.7	14	0.000783931	0.0850772
14.7	0.4	14.4	0.000792794	0.0860391
14.9	0.4	14.7	0.000866732	0.0940634
12	3	10.5	0.000319983	0.0347266
21.6	15.8	13.3	0.000279051	0.0302844
14.4	1.3	13.5	0.000864374	0.0938075
16.4	14.1	8.5	0.000256316	0.027817
17.4	13.6	9.7	0.000462853	0.0502318
18.2	14	10.4	0.000468674	0.0508636
22.2	14.4	14.3	0.000665666	0.0722424
10.8	8.2	6.7	0.000124821	0.0135464
10.9	8.4	6.6	0.000128332	0.0139275
11	8.2	6.8	0.000142576	0.0154732
11.1	8.5	6.7	0.000143464	0.0155696
11.1	8	7	0.000157933	0.0171399
11.1	8	7	0.000157933	0.0171399
11.1	8.1	7	0.000155112	0.0168337
11.1	9.1	6.4	0.000125347	0.0136034
11.2	8.1	7.1	0.000165544	0.0179659
11.2	7.9	7.2	0.000171518	0.0186143
11.2	8.6	6.9	0.000149929	0.0162713
11.2	8.7	6.7	0.000146725	0.0159235
11.2	8.8	6.6	0.000143503	0.0155739
11.2	8.8	6.8	0.000143503	0.0155739
11.3	8.3	7.1	0.000170022	0.0184519
11.3	8	7.2	0.00017979	0.019512
11.3	9.2	6.7	0.000139229	0.01511
11.3	9	6.7	0.000146159	0.0158621
11.4	8.1	7.2	0.000188243	0.0204294
11.4	8.1	7.2	0.000188243	0.0204294
11.4	8.2	7.2	0.00018477	0.0200525
11.4	8.5	7	0.000174107	0.0188952
11.4	8.9	6.9	0.000159502	0.0173102
11.4	9.1	6.7	0.00015212	0.0165091
11.4	8.8	7	0.00016318	0.0177094
11.5	9.1	6.8	0.000162078	0.0175898
11.5	8.3	7.3	0.000193118	0.0209584
11.5	8.5	7.2	0.000185504	0.0201321
11.5	8.4	7.3	0.000189329	0.0205472
11.5	8.6	7.2	0.000181647	0.0197135
11.5	8.7	7.1	0.000177765	0.0192922
11.5	8.8	7	0.000173862	0.0188686
11.5	9	7	0.000166014	0.0180169
11.6	8.6	7.1	0.000193429	0.0209922
11.6	8.5	7.2	0.000197536	0.0214378
11.6	7.9	7.5	0.000221282	0.0240149
11.6	7.9	7.6	0.000221282	0.0240149
11.6	7.8	7.6	0.000225038	0.0244225
11.6	8	7.5	0.000217459	0.0236
11.6	9.2	6.8	0.000168399	0.0182757
11.6	9.2	6.8	0.000168399	0.0182757
11.6	9.1	6.9	0.000172591	0.0187306
11.6	9	7	0.000176781	0.0191854
11.7	8	7.5	0.000231433	0.0251166
11.7	7.9	7.7	0.000235502	0.0255582
11.7	7.8	7.7	0.000239499	0.025992
11.7	8.1	7.6	0.000227299	0.024668
11.7	8.1	7.6	0.000227299	0.024668
11.7	9	7.1	0.000188142	0.0204184
11.7	8.3	7.5	0.000218859	0.023752
11.7	8.5	7.4	0.00021023	0.0228155
11.7	9	7.2	0.000188142	0.0204184
11.7	8.9	7.3	0.000192595	0.0209017
11.8	7.9	7.7	0.000250495	0.0271853
11.8	8.2	7.6	0.000237309	0.0257544
11.8	8.2	7.6	0.000237309	0.0257544
11.8	8	7.8	0.000246167	0.0267157
11.8	9.1	7.1	0.000195376	0.0212034
11.8	8.3	7.6	0.000232792	0.0252641
11.8	8.2	7.6	0.000237309	0.0257544
11.8	8.5	7.4	0.000223614	0.024268
11.8	8.5	7.6	0.000223614	0.024268
11.8	9.1	7.2	0.000195376	0.0212034
11.9	7.8	7.9	0.000270813	0.0293904
11.9	8.1	7.8	0.000257018	0.0278932
11.9	7.9	7.9	0.000266293	0.0288998
11.9	9.1	7.2	0.000207698	0.0225407
11.9	9	7.3	0.000212741	0.023088
11.9	8.2	7.7	0.000252276	0.0273786
11.9	8.4	7.6	0.000242619	0.0263305
11.9	8.4	7.7	0.000242619	0.0263305
11.9	8.5	7.6	0.000237717	0.0257986
11.9	8.5	7.6	0.000237717	0.0257986
12	8	7.8	0.00027804	0.0301747
12	7.8	8	0.000287731	0.0312264
12	9.1	7.3	0.000220672	0.0239488
12	8.6	7.6	0.000247316	0.0268404
12	8.5	7.6	0.000252567	0.0274102
12	8.5	7.7	0.000252567	0.0274102
12	9	7.5	0.000226031	0.0245303
12	9	7.5	0.000226031	0.0245303
12	8.8	7.6	0.000236716	0.02569
12	9	7.5	0.000226031	0.0245303
12	9	7.5	0.000226031	0.0245303
12	8.8	7.6	0.000236716	0.02569
12	8.7	7.7	0.000242031	0.0262667
12.1	7.8	8.2	0.000305534	0.0331585
12.1	8	8.1	0.000295244	0.0320417
12.1	7.9	8.1	0.000300434	0.032605
12.1	9.1	7.3	0.000234326	0.0254306
12.1	8.5	7.7	0.000268194	0.0291062
12.1	8.4	7.8	0.000273725	0.0297064
12.1	8.4	7.9	0.000273725	0.0297064
12.1	8.7	7.7	0.000257006	0.0278919
12.2	7.8	8.1	0.000324256	0.0351903
12.2	7.7	8.3	0.000329563	0.0357663
12.2	7.8	8.3	0.000324256	0.0351903
12.2	7.9	8.2	0.000318844	0.034603
12.2	8.1	8.1	0.000307738	0.0333977
12.2	8.9	7.6	0.000260753	0.0282986
12.2	8.4	8	0.000290498	0.0315267
12.2	8.5	7.9	0.000284628	0.0308897
12.2	8.6	7.9	0.000278711	0.0302475
12.2	8.6	7.8	0.000278711	0.0302475
12.2	9	7.6	0.000254723	0.0276442
12.2	8.7	7.8	0.000272754	0.0296011
12.2	8.9	7.8	0.000260753	0.0282986
12.2	8.7	7.8	0.000272754	0.0296011
12.2	8.7	7.9	0.000272754	0.0296011
12.3	7.7	8.4	0.000349561	0.0379366
12.3	7.9	8.3	0.000338191	0.0367027
12.3	7.9	8.3	0.000338191	0.0367027
12.3	8.1	8.1	0.000326412	0.0354243
12.3	7.9	8.3	0.000338191	0.0367027
12.3	8.2	8.1	0.00032039	0.0347708
12.3	8.5	8	0.0003019	0.0327641
12.3	8.7	7.8	0.000289305	0.0313973
12.3	8.2	8.2	0.00032039	0.0347708
12.3	8.4	8.1	0.000308125	0.0334397
12.3	8.3	8.1	0.000314291	0.0341089
12.3	8.4	8.1	0.000308125	0.0334397
12.3	8.5	8	0.0003019	0.0327641
12.3	8.8	7.9	0.000282953	0.0307079
12.3	8.9	7.8	0.000276575	0.0300157
12.4	7.7	8.4	0.000370564	0.040216
12.4	7.7	8.5	0.000370564	0.040216
12.4	7.8	8.5	0.000364597	0.0395684
12.4	7.7	8.5	0.000370564	0.040216
12.4	7.8	8.5	0.000364597	0.0395684
12.4	7.7	8.5	0.000370564	0.040216
12.4	8.3	8.1	0.000333176	0.0361584
12.4	7.9	8.4	0.000358512	0.038908
12.4	8.3	8.2	0.000333176	0.0361584
12.4	8.2	8.2	0.00033964	0.03686
12.4	8.3	8.2	0.000333176	0.0361584
12.4	8.3	8.2	0.000333176	0.0361584
12.4	8.2	8.3	0.00033964	0.03686
12.4	8.3	8.2	0.000333176	0.0361584
12.4	9.1	7.8	0.000279624	0.0303466
12.4	8.5	8.1	0.000320039	0.0347327
12.4	8.4	8.2	0.000326639	0.035449
12.4	9.1	7.8	0.000279624	0.0303466
12.4	8.6	8.1	0.000313386	0.0340107
12.4	9	7.8	0.000286414	0.0310835
12.4	8.8	7.9	0.000299954	0.032553
12.4	8.8	8	0.000299954	0.032553
12.4	8.8	8	0.000299954	0.032553
12.5	7.5	8.7	0.000404841	0.0439359
12.5	8.5	8.2	0.000339078	0.036799
12.5	8.1	8.4	0.000366609	0.0397868
12.5	8.6	8.1	0.000332029	0.036034
12.5	8.8	8	0.000317799	0.0344895
12.5	8.1	8.4	0.000366609	0.0397868
12.5	8.4	8.2	0.00034607	0.0375578
12.5	8.1	8.5	0.000366609	0.0397868
12.5	8	8.5	0.000373277	0.0405104
12.5	8.3	8.3	0.000352996	0.0383094
12.5	8.3	8.3	0.000352996	0.0383094
12.5	8.2	8.4	0.000359846	0.0390528
12.5	8.4	8.3	0.00034607	0.0375578
12.5	8.4	8.3	0.00034607	0.0375578
12.5	8.5	8.3	0.000339078	0.036799
12.5	8.5	8.2	0.000339078	0.036799
12.5	8.5	8.2	0.000339078	0.036799
12.5	9	7.9	0.000303453	0.0329326
12.5	9.1	7.9	0.000296259	0.0321519
12.5	9.2	7.8	0.000289064	0.031371
12.5	8.5	8.3	0.000339078	0.036799
12.5	8.8	8.1	0.000317799	0.0344895
12.5	8.7	8.2	0.000324933	0.0352638
12.5	8.7	8.2	0.000324933	0.0352638
12.5	8.6	8.2	0.000332029	0.036034
12.5	7.8	8.7	0.000386287	0.0419223
12.6	8	8.5	0.000395261	0.0428963
12.6	8.1	8.4	0.0003882	0.04213
12.6	8.4	8.3	0.000366452	0.0397697
12.6	7.9	8.6	0.00040221	0.0436504
12.6	7.7	8.7	0.000415732	0.0451179
12.6	8	8.6	0.000395261	0.0428963
12.6	8.7	8.1	0.00034407	0.0373407
12.6	8.3	8.4	0.000373786	0.0405656
12.6	8.3	8.4	0.000373786	0.0405656
12.6	8.4	8.3	0.000366452	0.0397697
12.6	8.1	8.5	0.0003882	0.04213
12.6	8.4	8.4	0.000366452	0.0397697
12.6	8.3	8.4	0.000373786	0.0405656
12.6	8.4	8.4	0.000366452	0.0397697
12.6	8.5	8.4	0.000359048	0.0389662
12.6	8.4	8.4	0.000366452	0.0397697
12.6	9	8	0.000321324	0.0348722
12.6	9	8.1	0.000321324	0.0348722
12.6	9.1	8	0.000313707	0.0340455
12.6	8.7	8.2	0.00034407	0.0373407
12.6	8.8	8.1	0.000336515	0.0365208
12.6	8.7	8.3	0.00034407	0.0373407
12.6	8.7	8.2	0.00034407	0.0373407
12.7	8	8.6	0.000418305	0.0453971
12.7	7.8	8.8	0.000432884	0.0469793
12.7	8.1	8.6	0.000410832	0.0445862
12.7	8	8.6	0.000418305	0.0453971
[truncated: 21,931 more rows]

## Sheet: 4
MAT	MART	CQtrMT	p	p-rel	Arecoideae
6.1	1.8	4.9	6.33305e-06	0.000493927
6.9	9.6	1.9	3.00856e-06	0.000234644
6.9	2	5.7	1.3362e-05	0.00104213
7	1.3	6.1	1.176e-05	0.000917181
7.3	1	6.8	1.35301e-05	0.00105523
7.4	1.3	6.5	1.6373e-05	0.00127696
7.9	8.8	3.4	1.10433e-05	0.000861288
8.1	0.9	7.7	2.46925e-05	0.00192581
8.1	1.5	7.1	3.05844e-05	0.00238533
8.3	1.4	7.3	3.45528e-05	0.00269484
8.8	1.5	7.9	5.20572e-05	0.00406004
9	8.7	4.5	2.69145e-05	0.00209912
9	8.7	4.6	2.69145e-05	0.00209912
9	0.6	8.6	4.30443e-05	0.0033571
9.2	8.9	4.6	2.7834e-05	0.00217082
9.3	1.3	8.4	7.00708e-05	0.00546496
9.4	1.4	8.5	7.78268e-05	0.00606986
9.5	9	4.8	3.2529e-05	0.002537
9.5	0.6	9.1	6.15907e-05	0.00480358
9.9	9.1	5.2	4.04616e-05	0.00315568
9.9	1.4	9	0.000110163	0.00859182
10.1	8.7	5.6	5.81518e-05	0.00453537
10.1	0.8	9.7	0.000101086	0.00788386
10.2	9.1	5.6	4.9519e-05	0.00386208
10.3	8.5	6	7.38946e-05	0.00576318
10.3	8.5	6	7.38946e-05	0.00576318
10.4	8.3	6.2	8.73639e-05	0.00681368
10.5	8.1	6.3	0.000102737	0.00801269
10.5	1.4	9.6	0.000164203	0.0128065
10.6	8.4	6.3	9.45967e-05	0.00737778
10.6	9	6.1	6.82244e-05	0.00532095
10.6	2.9	8.9	0.000252006	0.0196544
10.6	0.8	10	0.000140405	0.0109505
10.7	7.1	6.6	0.000176514	0.0137667
10.8	8.2	6.7	0.000118699	0.00925757
10.8	1.6	9.9	0.000212193	0.0165493
10.9	8.4	6.6	0.000114466	0.00892742
10.9	9.1	6.2	7.78497e-05	0.00607165
10.9	9	6.4	8.25543e-05	0.00643857
10.9	1.5	9.8	0.000218995	0.0170798
11	8.2	6.8	0.000134569	0.0104953
11	9.4	6.2	6.89934e-05	0.00538093
11	1.1	10.5	0.000203093	0.0158396
11	1	10.4	0.000195625	0.0152571
11.1	8.5	6.7	0.000123127	0.00960287
11.1	8	7	0.000157358	0.0122726
11.1	8	7	0.000157358	0.0122726
11.1	8.1	7	0.000150184	0.0117132
11.1	9.1	6.4	8.81625e-05	0.00687596
11.1	0.9	10.5	0.000200228	0.0156162
11.1	1.1	10.5	0.000216068	0.0168516
11.2	8.1	7.1	0.000159693	0.0124548
11.2	7.9	7.2	0.000175102	0.0136565
11.2	8.6	6.9	0.000124205	0.009687
11.2	8.7	6.7	0.000117691	0.00917898
11.2	8.8	6.6	0.000111385	0.00868715
11.2	8.8	6.8	0.000111385	0.00868715
11.2	1.3	10.4	0.000246735	0.0192433
11.2	1.4	10.3	0.000255233	0.0199061
11.3	8.3	7.1	0.000154035	0.0120135
11.3	8	7.2	0.000177818	0.0138684
11.3	9.2	6.7	9.38355e-05	0.00731841
11.3	9	6.7	0.000105646	0.00823956
11.3	1.5	10.3	0.000280252	0.0218574
11.4	8.1	7.2	0.000180262	0.014059
11.4	8.1	7.2	0.000180262	0.014059
11.4	8.2	7.2	0.000171838	0.013402
11.4	8.5	7	0.000147785	0.0115261
11.4	8.9	6.9	0.000118852	0.00926952
11.4	9.1	6.7	0.000105819	0.00825303
11.4	8.8	7	0.000125732	0.00980609
11.4	1.2	10.6	0.000268919	0.0209735
11.4	1.6	10.3	0.000307187	0.0239581
11.4	3.4	9.4	0.000440631	0.0343656
11.5	9.1	6.8	0.000112337	0.00876134
11.5	8.3	7.3	0.000173688	0.0135462
11.5	8.5	7.2	0.000156888	0.012236
11.5	8.4	7.3	0.000165173	0.0128822
11.5	8.6	7.2	0.000148839	0.0116082
11.5	8.7	7.1	0.000141033	0.0109994
11.5	8.8	7	0.000133476	0.0104101
11.5	9	7	0.000119125	0.00929081
11.5	0.7	11	0.000235293	0.0183509
11.6	8.6	7.1	0.000157921	0.0123165
11.6	8.5	7.2	0.000166461	0.0129826
11.6	7.9	7.5	0.000222633	0.0173636
11.6	7.9	7.6	0.000222633	0.0173636
11.6	7.8	7.6	0.000232707	0.0181493
11.6	8	7.5	0.00021274	0.016592
11.6	9.2	6.8	0.000112264	0.00875565
11.6	9.2	6.8	0.000112264	0.00875565
11.6	9.1	6.9	0.000119191	0.00929594
11.6	9	7	0.000126394	0.00985771
11.6	1.5	10.6	0.00033529	0.0261499
11.7	8	7.5	0.000225599	0.0175949
11.7	7.9	7.7	0.00023609	0.0184131
11.7	7.8	7.7	0.000246773	0.0192463
11.7	8.1	7.6	0.000215314	0.0167928
11.7	8.1	7.6	0.000215314	0.0167928
11.7	9	7.1	0.000134034	0.0104536
11.7	8.3	7.5	0.000195425	0.0152416
11.7	8.5	7.4	0.000176522	0.0137673
11.7	9	7.2	0.000134034	0.0104536
11.7	8.9	7.3	0.000141963	0.011072
11.8	7.9	7.7	0.000250225	0.0195155
11.8	8.2	7.6	0.000217541	0.0169664
11.8	8.2	7.6	0.000217541	0.0169664
11.8	8	7.8	0.000239106	0.0186483
11.8	9.1	7.1	0.000133963	0.010448
11.8	8.3	7.6	0.000207125	0.0161541
11.8	8.2	7.6	0.000217541	0.0169664
11.8	8.5	7.4	0.000187091	0.0145916
11.8	8.5	7.6	0.000187091	0.0145916
11.8	9.1	7.2	0.000133963	0.010448
11.8	4.5	9.2	0.000574105	0.0447755
11.8	1.3	11	0.000352591	0.0274992
11.9	7.8	7.9	0.000277057	0.0216082
11.9	8.1	7.8	0.000241738	0.0188536
11.9	7.9	7.9	0.000265063	0.0206728
11.9	9.1	7.2	0.000141907	0.0110676
11.9	9	7.3	0.000150483	0.0117364
11.9	8.2	7.7	0.000230441	0.0179725
11.9	8.4	7.6	0.000208652	0.0162732
11.9	8.4	7.7	0.000208652	0.0162732
11.9	8.5	7.6	0.000198185	0.0154569
11.9	8.5	7.6	0.000198185	0.0154569
12	8	7.8	0.000268159	0.0209142
12	7.8	8	0.000293328	0.0228772
12	9.1	7.3	0.000150241	0.0117176
12	8.6	7.6	0.000199059	0.015525
12	8.5	7.6	0.000209824	0.0163646
12	8.5	7.7	0.000209824	0.0163646
12	9	7.5	0.00015932	0.0124257
12	9	7.5	0.00015932	0.0124257
12	8.8	7.6	0.000178513	0.0139226
12	9	7.5	0.00015932	0.0124257
12	9	7.5	0.00015932	0.0124257
12	8.8	7.6	0.000178513	0.0139226
12	8.7	7.7	0.00018862	0.0147108
12	0.8	11.5	0.000327879	0.0255719
12	1.4	11.1	0.000409053	0.0319029
12.1	7.8	8.2	0.000310386	0.0242076
12.1	8	8.1	0.000283754	0.0221305
12.1	7.9	8.1	0.00029695	0.0231597
12.1	9.1	7.3	0.000158978	0.012399
12.1	8.5	7.7	0.000222027	0.0173163
12.1	8.4	7.8	0.000233752	0.0182308
12.1	8.4	7.9	0.000233752	0.0182308
12.1	8.7	7.7	0.000199589	0.0155663
12.1	0.8	11.7	0.000346947	0.027059
12.2	7.8	8.1	0.00032826	0.0256016
12.2	7.7	8.3	0.000342701	0.0267279
12.2	7.8	8.3	0.00032826	0.0256016
12.2	7.9	8.2	0.000314049	0.0244933
12.2	8.1	8.1	0.000286413	0.0223379
12.2	8.9	7.6	0.000188841	0.014728
12.2	8.4	8	0.000247213	0.0192806
12.2	8.5	7.9	0.000234812	0.0183134
12.2	8.6	7.9	0.000222765	0.0173739
12.2	8.6	7.8	0.000222765	0.0173739
12.2	9	7.6	0.000178293	0.0139054
12.2	8.7	7.8	0.000211082	0.0164627
12.2	8.9	7.8	0.000188841	0.014728
12.2	8.7	7.8	0.000211082	0.0164627
12.2	8.7	7.9	0.000211082	0.0164627
12.3	7.7	8.4	0.000362239	0.0282517
12.3	7.9	8.3	0.000331954	0.0258897
12.3	7.9	8.3	0.000331954	0.0258897
12.3	8.1	8.1	0.000302742	0.0236114
12.3	7.9	8.3	0.000331954	0.0258897
12.3	8.2	8.1	0.000288594	0.022508
12.3	8.5	8	0.000248199	0.0193575
12.3	8.7	7.8	0.000223116	0.0174013
12.3	8.2	8.2	0.000288594	0.022508
12.3	8.4	8.1	0.000261307	0.0203798
12.3	8.3	8.1	0.000274777	0.0214304
12.3	8.4	8.1	0.000261307	0.0203798
12.3	8.5	8	0.000248199	0.0193575
12.3	8.8	7.9	0.000211161	0.0164689
12.3	8.9	7.8	0.000199607	0.0155677
12.3	0.8	11.8	0.000387844	0.0302487
12.3	0.5	11.9	0.000341647	0.0266457
12.3	1.6	11.3	0.000515906	0.0402365
12.4	7.7	8.4	0.000382684	0.0298463
12.4	7.7	8.5	0.000382684	0.0298463
12.4	7.8	8.5	0.000366558	0.0285886
12.4	7.7	8.5	0.000382684	0.0298463
12.4	7.8	8.5	0.000366558	0.0285886
12.4	7.7	8.5	0.000382684	0.0298463
12.4	8.3	8.1	0.000290286	0.0226399
12.4	7.9	8.4	0.00035069	0.027351
12.4	8.3	8.2	0.000290286	0.0226399
12.4	8.2	8.2	0.000304883	0.0237784
12.4	8.3	8.2	0.000290286	0.0226399
12.4	8.3	8.2	0.000290286	0.0226399
12.4	8.2	8.3	0.000304883	0.0237784
12.4	8.3	8.2	0.000290286	0.0226399
12.4	9.1	7.8	0.000187749	0.0146429
12.4	8.5	8.1	0.000262207	0.0204501
12.4	8.4	8.2	0.000276055	0.0215301
12.4	9.1	7.8	0.000187749	0.0146429
12.4	8.6	8.1	0.000248755	0.0194009
12.4	9	7.8	0.000199095	0.0155278
12.4	8.8	7.9	0.00022308	0.0173984
12.4	8.8	8	0.00022308	0.0173984
12.4	8.8	8	0.00022308	0.0173984
12.4	1.5	11.5	0.000528146	0.0411911
12.5	7.5	8.7	0.000438814	0.034224
12.5	8.5	8.2	0.000276857	0.0215926
12.5	8.1	8.4	0.000337698	0.0263377
12.5	8.6	8.1	0.000262653	0.0204848
12.5	8.8	8	0.000235543	0.0183705
12.5	8.1	8.4	0.000337698	0.0263377
12.5	8.4	8.2	0.000291479	0.022733
12.5	8.1	8.5	0.000337698	0.0263377
12.5	8	8.5	0.000353828	0.0275957
12.5	8.3	8.3	0.000306504	0.0239048
12.5	8.3	8.3	0.000306504	0.0239048
12.5	8.2	8.4	0.000321917	0.0251069
12.5	8.4	8.3	0.000291479	0.022733
12.5	8.4	8.3	0.000291479	0.022733
12.5	8.5	8.3	0.000276857	0.0215926
12.5	8.5	8.2	0.000276857	0.0215926
12.5	8.5	8.2	0.000276857	0.0215926
12.5	9	7.9	0.000210218	0.0163953
12.5	9.1	7.9	0.000198238	0.015461
12.5	9.2	7.8	0.000186717	0.0145624
12.5	8.5	8.3	0.000276857	0.0215926
12.5	8.8	8.1	0.000235543	0.0183705
12.5	8.7	8.2	0.000248879	0.0194105
12.5	8.7	8.2	0.000248879	0.0194105
12.5	8.6	8.2	0.000262653	0.0204848
12.5	7.8	8.7	0.000387038	0.0301858
12.5	10.4	7	8.28733e-05	0.00646345
12.5	10.5	7	7.68467e-05	0.00599342
12.5	0.8	12	0.000432627	0.0337414
12.5	0.4	12.3	0.000364444	0.0284236
12.5	1.5	11.5	0.000557653	0.0434925
12.6	8	8.5	0.000373395	0.0291218
12.6	8.1	8.4	0.000356373	0.0277942
12.6	8.4	8.3	0.000307598	0.0239901
12.6	7.9	8.6	0.00039076	0.0304761
12.6	7.7	8.7	0.00042641	0.0332565
12.6	8	8.6	0.000373395	0.0291218
12.6	8.7	8.1	0.000262642	0.0204839
12.6	8.3	8.4	0.000323454	0.0252268
12.6	8.3	8.4	0.000323454	0.0252268
12.6	8.4	8.3	0.000307598	0.0239901
12.6	8.1	8.5	0.000356373	0.0277942
12.6	8.4	8.4	0.000307598	0.0239901
12.6	8.3	8.4	0.000323454	0.0252268
12.6	8.4	8.4	0.000307598	0.0239901
12.6	8.5	8.4	0.000292167	0.0227867
12.6	8.4	8.4	0.000307598	0.0239901
12.6	9	8	0.000221843	0.017302
12.6	9	8.1	0.000221843	0.017302
12.6	9.1	8	0.000209201	0.016316
12.6	8.7	8.2	0.000262642	0.0204839
12.6	8.8	8.1	0.000248569	0.0193863
12.6	8.7	8.3	0.000262642	0.0204839
12.6	8.7	8.2	0.000262642	0.0204839
12.6	1.3	11.8	0.000550617	0.0429437
12.7	8	8.6	0.000393831	0.0307156
12.7	7.8	8.8	0.000430795	0.0335985
12.7	8.1	8.6	0.000375877	0.0293154
12.7	8	8.6	0.000393831	0.0307156
12.7	7.8	8.8	0.000430795	0.0335985
12.7	8.1	8.6	0.000375877	0.0293154
12.7	8.7	8.2	0.000277016	0.021605
12.7	8.3	8.4	0.000341156	0.0266074
12.7	8.3	8.5	0.000341156	0.0266074
12.7	8.1	8.6	0.000375877	0.0293154
12.7	8	8.7	0.000393831	0.0307156
12.7	8.5	8.4	0.000308158	0.0240338
12.7	8.4	8.4	0.000324432	0.0253031
12.7	8.2	8.6	0.000358312	0.0279454
12.7	8.1	8.6	0.000375877	0.0293154
12.7	8.3	8.5	0.000341156	0.0266074
12.7	8.3	8.6	0.000341156	0.0266074
12.7	8.4	8.5	0.000324432	0.0253031
12.7	8.7	8.3	0.000277016	0.021605
12.7	9	8.1	0.000233985	0.0182489
12.7	9.1	8.1	0.000220651	0.017209
12.7	9	8.1	0.000233985	0.0182489
12.7	8.6	8.4	0.000292348	0.0228008
12.7	8.9	8.2	0.000247827	0.0193285
12.7	8.7	8.3	0.000277016	0.021605
12.7	8.5	8.5	0.000308158	0.0240338
12.7	1.4	11.8	0.000600755	0.046854
12.8	7.7	8.9	0.000474106	0.0369764
12.8	7.7	8.9	0.000474106	0.0369764
12.8	7.6	9	0.000494369	0.0385567
12.8	7.8	8.9	0.000454127	0.0354182
12.8	8.5	8.5	0.000324848	0.0253355
12.8	8.7	8.3	0.000292019	0.0227751
12.8	8.3	8.5	0.000359633	0.0280485
12.8	8.3	8.6	0.000359633	0.0280485
12.8	8.3	8.6	0.000359633	0.0280485
12.8	8.1	8.8	0.000396235	0.0309031
12.8	8.3	8.6	0.000359633	0.0280485
12.8	8.3	8.6	0.000359633	0.0280485
12.8	8.3	8.6	0.000359633	0.0280485
12.8	8.5	8.5	0.000324848	0.0253355
12.8	9	8.2	0.000246658	0.0192373
12.8	9	8.3	0.000246658	0.0192373
12.8	8.6	8.5	0.000308181	0.0240357
12.8	8.6	8.5	0.000308181	0.0240357
12.8	8.9	8.3	0.000261249	0.0203753
12.8	8.7	8.4	0.000292019	0.0227751
12.8	8.9	8.3	0.000261249	0.0203753
12.8	8.4	8.6	0.000342004	0.0266735
12.8	8.9	8.3	0.000261249	0.0203753
12.8	8.8	8.4	0.000276372	0.0215548
12.8	8.7	8.4	0.000292019	0.0227751
12.8	8.7	8.4	0.000292019	0.0227751
12.8	8.7	8.4	0.000292019	0.0227751
12.8	8.5	8.5	0.000324848	0.0253355
12.8	8.6	8.5	0.000308181	0.0240357
12.8	8.5	8.6	0.000324848	0.0253355
12.8	7.8	9	0.000454127	0.0354182
12.8	1.1	12.1	0.000570058	0.0444599
12.8	0.6	12.4	0.000467025	0.0364241
12.8	1.6	12	0.000675228	0.0526624
12.8	1.5	11.8	0.000654317	0.0510314
12.8	4.8	10.1	0.000979636	0.0764037
12.9	7.9	8.9	0.000457752	0.0357009
12.9	7.8	9	0.000478464	0.0373163
12.9	8.3	8.7	0.000378907	0.0295516
12.9	8.7	8.5	0.000307669	0.0239957
12.9	8	8.9	0.00043741	0.0341144
12.9	8	8.9	0.00043741	0.0341144
12.9	8.1	8.9	0.00041747	0.0325593
12.9	8.1	8.9	0.00041747	0.0325593
12.9	8.1	8.8	0.00041747	0.0325593
12.9	8.1	8.8	0.00041747	0.0325593
12.9	8.3	8.7	0.000378907	0.0295516
12.9	8.4	8.7	0.000360332	0.028103
12.9	8.3	8.7	0.000378907	0.0295516
12.9	8.3	8.7	0.000378907	0.0295516
12.9	8.3	8.7	0.000378907	0.0295516
12.9	8.5	8.6	0.000342256	0.0266932
12.9	9	8.3	0.000259876	0.0202682
12.9	8.6	8.6	0.000324697	0.0253238
12.9	8.9	8.4	0.00027525	0.0214673
12.9	8.9	8.4	0.00027525	0.0214673
12.9	9.1	8.3	0.000245066	0.0191132
12.9	8.5	8.6	0.000342256	0.0266932
12.9	8.9	8.4	0.00027525	0.0214673
12.9	8.7	8.5	0.000307669	0.0239957
12.9	8.9	8.4	0.00027525	0.0214673
12.9	8.8	8.5	0.000291183	0.0227099
12.9	8.6	8.6	0.000324697	0.0253238
12.9	8.5	8.6	0.000342256	0.0266932
12.9	7.8	9.1	0.000478464	0.0373163
12.9	10.5	7.4	9.49994e-05	0.00740919
12.9	10.6	7.3	8.79851e-05	0.00686212
12.9	10.6	7.3	8.79851e-05	0.00686212
12.9	10.6	7.3	8.79851e-05	0.00686212
12.9	1.3	12.1	0.000645015	0.0503059
12.9	3.5	10.7	0.0010293	0.0802767
13	7.8	9.1	0.000503833	0.0392949
13	8.2	8.8	0.000419061	0.0326833
13	8.3	8.7	0.000398997	0.0311185
13	8.3	8.7	0.000398997	0.0311185
13	8.1	8.9	0.000439605	0.0342856
13	8	9	0.000460602	0.0359232
13	9	8.4	0.000273655	0.0213429
13	8.2	8.9	0.000419061	0.0326833
13	8.3	8.9	0.000398997	0.0311185
13	8.2	8.9	0.000419061	0.0326833
13	8.3	8.9	0.000398997	0.0311185
13	8.5	8.7	0.000360403	0.0281086
13	9.1	8.4	0.00025806	0.0201266
13	8.9	8.5	0.000289844	0.0226055
13	8.6	8.7	0.000341913	0.0266665
13	8.8	8.5	0.000306622	0.0239141
13	8.8	8.6	0.000306622	0.0239141
13	8.7	8.6	0.000323982	0.025268
13	8.8	8.6	0.000306622	0.0239141
13	8.8	8.6	0.000306622	0.0239141
13	8.7	8.7	0.000323982	0.025268
13	8.5	8.7	0.000360403	0.0281086
13	8.5	8.8	0.000360403	0.0281086
13	8.5	8.8	0.000360403	0.0281086
13	8.5	8.8	0.000360403	0.0281086
13	8.4	8.9	0.000379437	0.0295931
13	7.8	9.2	0.000503833	0.0392949
13	10.7	7.4	8.57063e-05	0.0066844
13	2.7	11.3	0.000978134	0.0762866
13.1	8.6	8.7	0.000359847	0.0280652
13.1	7.9	9.2	0.000507306	0.0395657
13.1	7.9	9.2	0.000507306	0.0395657
13.1	8.1	9	0.000462663	0.036084
13.1	8.2	9	0.000441041	0.0343977
13.1	8.2	9	0.000441041	0.0343977
13.1	8.2	9	0.000441041	0.0343977
13.1	8.4	8.9	0.00039934	0.0311453
13.1	8.3	8.9	0.000419925	0.0327508
13.1	8.3	8.9	0.000419925	0.0327508
13.1	9.1	8.5	0.000271596	0.0211823
13.1	8.5	8.8	0.000379308	0.0295829
13.1	8.4	8.9	0.00039934	0.0311453
13.1	8.7	8.7	0.000340976	0.0265933
13.1	8.7	8.7	0.000340976	0.0265933
13.1	8.6	8.8	0.000359847	0.0280652
13.1	8.7	8.7	0.000340976	0.0265933
13.1	8.6	8.8	0.000359847	0.0280652
13.1	8.6	8.8	0.000359847	0.0280652
13.1	7.7	9.4	0.000553588	0.0431754
13.1	10.7	7.5	9.02018e-05	0.00703501
13.1	10.4	7.6	0.000113541	0.00885524
13.1	10.7	7.5	9.02018e-05	0.00703501
13.1	0.4	12.8	0.000499305	0.0389418
13.1	0.5	12.7	0.000522119	0.0407211
13.1	3.8	10.9	0.00116221	0.0906431
13.2	7.7	9.3	0.000582311	0.0454156
13.2	7.7	9.3	0.000582311	0.0454156
13.2	7.8	9.3	0.000557773	0.0435018
13.2	8	9.2	0.000509913	0.0397691
13.2	9.1	8.6	0.000285688	0.0222813
13.2	7.8	9.3	0.000557773	0.0435018
13.2	7.9	9.3	0.000533627	0.0416186
13.2	8	9.2	0.000509913	0.0397691
13.2	8.1	9.2	0.000486668	0.0379562
13.2	8.1	9.1	0.000486668	0.0379562
13.2	8.2	9.1	0.000463925	0.0361824
13.2	8.5	8.9	0.000398988	0.0311178
13.2	8.4	8.9	0.000420059	0.0327612
13.2	8.2	9.1	0.000463925	0.0361824
13.2	9	8.6	0.000302952	0.0236278
13.2	8.9	8.6	0.000320875	0.0250256
13.2	8.5	8.9	0.000398988	0.0311178
13.2	9	8.6	0.000302952	0.0236278
13.2	8.5	8.9	0.000398988	0.0311178
13.2	8.8	8.8	0.000339449	0.0264743
13.2	8.7	8.8	0.000358667	0.0279731
13.2	8.7	8.8	0.000358667	0.0279731
13.2	8.6	8.9	0.000378518	0.0295213
13.2	8.4	9	0.000420059	0.0327612
13.2	8.6	8.9	0.000378518	0.0295213
13.2	7.8	9.4	0.000557773	0.0435018
13.2	7.7	9.4	0.000582311	0.0454156
13.2	0.8	12.7	0.000623473	0.0486258
13.3	7.7	9.4	0.000612193	0.0477461
13.3	8	9.2	0.00053608	0.0418099
13.3	8.5	9	0.000419462	0.0327147
13.3	8.6	8.9	0.000397942	0.0310363
13.3	8	9.3	0.00053608	0.0418099
13.3	8	9.3	0.00053608	0.0418099
13.3	8.1	9.2	0.000511642	0.0399039
13.3	8.1	9.2	0.000511642	0.0399039
13.3	8.1	9.2	0.000511642	0.0399039
13.3	8.2	9.2	0.000487731	0.0380391
13.3	8.1	9.2	0.000511642	0.0399039
13.3	8.2	9.2	0.000487731	0.0380391
13.3	8.3	9.2	0.00046438	0.0362179
13.3	8.2	9.2	0.000487731	0.0380391
13.3	9	8.8	0.000318499	0.0248403
13.3	9	8.8	0.000318499	0.0248403
13.3	8.4	9	0.000441615	0.0344424
13.3	8.7	8.9	0.000377072	0.0294086
13.3	8.8	8.9	0.000356868	0.0278328
13.3	8.6	9	0.000397942	0.0310363
13.3	8.7	8.9	0.000377072	0.0294086
13.3	8.6	9	0.000397942	0.0310363
13.3	8.7	8.9	0.000377072	0.0294086
13.3	8.6	9	0.000397942	0.0310363
13.3	8.4	9.1	0.000441615	0.0344424
13.3	7.8	9.5	0.000586396	0.0457341
13.3	5.3	10.6	0.00119964	0.0935623
13.3	1.1	12.6	0.000736093	0.0574093
13.3	1.2	12.6	0.000763278	0.0595295
13.3	1	12.9	0.000709023	0.0552981
13.3	1.6	12.3	0.000871895	0.0680007
13.3	1.4	12.4	0.000817744	0.0637774
13.3	2.8	11.6	0.00115798	0.0903132
13.4	9.2	8.7	0.000297248	0.0231829
13.4	8	9.4	0.000563285	0.0439317
13.4	8	9.4	0.000563285	0.0439317
13.4	8	9.4	0.000563285	0.0439317
13.4	8.1	9.3	0.000537607	0.041929
13.4	8.1	9.4	0.000537607	0.041929
13.4	8.3	9.2	0.000487946	0.0380559
13.4	8.4	9.1	0.000464026	0.0361903
13.4	8.9	8.9	0.00035446	0.027645
13.4	8.9	8.9	0.00035446	0.027645
13.4	9	8.8	0.000334662	0.0261009
13.4	9	8.8	0.000334662	0.0261009
13.4	8.8	9	0.000374978	0.0292453
13.4	8.5	9.1	0.000440749	0.0343749
13.4	8.7	9	0.000396208	0.030901
13.4	8.8	9	0.000374978	0.0292453
13.4	8.6	9.1	0.000418137	0.0326113
13.4	8.7	9	0.000396208	0.030901
13.4	8.7	9	0.000396208	0.030901
13.4	8.6	9.1	0.000418137	0.0326113
13.4	8.5	9.1	0.000440749	0.0343749
13.4	8.5	9.2	0.000440749	0.0343749
13.4	8.6	9.1	0.000418137	0.0326113
13.4	8.3	9.3	0.000487946	0.0380559
13.4	8.5	9.1	0.000440749	0.0343749
13.4	7.7	9.6	0.000643261	0.0501691
13.4	5.3	10.8	0.00126052	0.0983104
13.4	1.1	12.7	0.000773448	0.0603227
13.4	1.1	12.7	0.000773448	0.0603227
13.5	8.1	9.4	0.000564584	0.044033
13.5	8.1	9.4	0.000564584	0.044033
13.5	8.2	9.4	0.0005382	0.0419752
13.5	8.1	9.4	0.000564584	0.044033
13.5	8.1	9.4	0.000564584	0.044033
13.5	8.2	9.4	0.0005382	0.0419752
13.5	8.5	9.2	0.000462866	0.0360998
13.5	9	8.9	0.000351456	0.0274107
13.5	8.4	9.3	0.000487312	0.0380064
13.5	8.9	9	0.000372247	0.0290323
13.5	8.9	9	0.000372247	0.0290323
13.5	8.9	9	0.000372247	0.0290323
13.5	8.7	9.1	0.00041609	0.0324517
13.5	8.7	9.1	0.00041609	0.0324517
13.5	8.5	9.2	0.000462866	0.0360998
13.5	8.6	9.2	0.000439119	0.0342477
13.5	8.6	9.2	0.000439119	0.0342477
13.5	8.2	9.4	0.0005382	0.0419752
13.5	8.1	9.5	0.000564584	0.044033
13.5	8.4	9.3	0.000487312	0.0380064
13.5	10.2	8.1	0.000160557	0.0125221
13.5	3.1	11.8	0.00133515	0.104131
13.5	0.2	13.4	0.00055521	0.0433019
13.5	0.5	13.1	0.000637138	0.0496916
13.6	7.9	9.7	0.000649775	0.0506772
13.6	8.1	9.5	0.000592595	0.0462176
13.6	8.1	9.5	0.000592595	0.0462176
13.6	8.2	9.5	0.000564901	0.0440577
13.6	8.2	9.5	0.000564901	0.0440577
13.6	8.8	9.2	0.000413333	0.0322366
13.6	8.6	9.3	0.000460905	0.0359469
13.6	8.5	9.3	0.000485831	0.0378909
13.6	8.6	9.3	0.000460905	0.0359469
13.6	8.7	9.2	0.000436734	0.0340617
13.6	8.6	9.3	0.000460905	0.0359469
13.6	8.6	9.3	0.000460905	0.0359469
13.6	8.5	9.3	0.000485831	0.0378909
13.6	8.5	9.3	0.000485831	0.0378909
13.6	8.1	9.6	0.000592595	0.0462176
13.6	8.3	9.5	0.000537855	0.0419484
13.6	7.7	9.9	0.000709056	0.0553006
13.6	7.6	10	0.00073936	0.0576641
13.6	11	7.8	9.07978e-05	0.0070815
13.6	10.8	7.9	0.000106746	0.00832535
13.6	2.8	11.9	0.0013412	0.104603
13.6	0.4	13.3	0.000639528	0.049878
13.6	0.6	13.3	0.000698465	0.0544747
13.6	0.8	13.2	0.000759176	0.0592096
13.6	2.9	12.1	0.00136261	0.106272
13.7	8.3	9.5	0.000564235	0.0440058
13.7	8.9	9.2	0.000409879	0.0319672
13.7	8.9	9.2	0.000409879	0.0319672
13.7	8.9	9.2	0.000409879	0.0319672
13.7	8.5	9.4	0.000509659	0.0397493
13.7	8.4	9.5	0.000536575	0.0418485
13.7	8.5	9.4	0.000509659	0.0397493
13.7	8.6	9.4	0.000483511	0.0377099
13.7	8.5	9.4	0.000509659	0.0397493
13.7	8.5	9.5	0.000509659	0.0397493
13.7	8.4	9.5	0.000536575	0.0418485
13.7	8.3	9.6	0.000564235	0.0440058
13.7	8.9	9.2	0.000409879	0.0319672
13.7	10.3	8.2	0.000164326	0.0128161
13.7	11.1	7.9	8.76897e-05	0.00683909
13.7	10.8	8	0.000111982	0.00873367
13.7	11.1	7.8	8.76897e-05	0.00683909
13.7	1	13.2	0.000861484	0.0671888
13.7	1	13.2	0.000861484	0.0671888
13.7	1.4	12.8	0.000993582	0.0774914
13.7	4.6	11.1	0.00155676	0.121415
13.8	9.2	9.1	0.000360385	0.0281071
13.8	8.3	9.6	0.000591589	0.0461391
13.8	8.9	9.3	0.000429749	0.033517
13.8	8.3	9.6	0.000591589	0.0461391
13.8	8.9	9.3	0.000429749	0.033517
13.8	8.6	9.4	0.000506951	0.0395381
13.8	8.7	9.4	0.000480365	0.0374646
13.8	8.6	9.4	0.000506951	0.0395381
13.8	8.4	9.5	0.000562588	0.0438773
13.8	8.6	9.4	0.000506951	0.0395381
13.8	8.6	9.5	0.000506951	0.0395381
13.8	8.6	9.4	0.000506951	0.0395381
13.8	8.4	9.6	0.000562588	0.0438773
13.8	8.5	9.5	0.000534367	0.0416763
13.8	8.4	9.6	0.000562588	0.0438773
13.8	8.3	9.7	0.000591589	0.0461391
13.8	8.3	9.7	0.000591589	0.0461391
13.8	7.7	10.1	0.000779893	0.0608253
13.8	11.1	8	9.19409e-05	0.00717064
13.8	10.7	8.2	0.000127076	0.00991089
13.8	10.7	8.2	0.000127076	0.00991089
13.8	11.2	7.8	8.45405e-05	0.00659348
13.8	5	10.8	0.00158336	0.123489
13.8	2	12.7	0.00124463	0.0970712
13.8	0.8	13.2	0.000835021	0.0651249
13.8	0.3	13.5	0.000671875	0.0524008
13.8	0.3	13.6	0.000671875	0.0524008
13.8	1.5	12.8	0.00107634	0.0839456
13.8	1.4	12.9	0.00104175	0.0812481
13.9	8.9	9.4	0.00045034	0.0351229
13.9	8.8	9.4	0.000476409	0.037156
13.9	8.8	9.4	0.000476409	0.037156
13.9	8.6	9.5	0.000531241	0.0414325
13.9	8.5	9.6	0.00055997	0.0436731
13.9	8.4	9.7	0.000589544	0.0459796
13.9	8.5	9.6	0.00055997	0.0436731
13.9	8.7	9.5	0.000503381	0.0392596
13.9	8.7	9.5	0.000503381	0.0392596
13.9	8.6	9.6	0.000531241	0.0414325
13.9	8.5	9.6	0.00055997	0.0436731
13.9	7.6	10.2	0.000852189	0.0664639
13.9	7.6	10.2	0.000852189	0.0664639
13.9	10.2	8.5	0.00019424	0.0151491
13.9	0.8	13.4	0.000875029	0.0682452
13.9	0.9	13.3	0.000910623	0.0710212
13.9	1.2	13.2	0.00101895	0.0794702
14	8.9	9.5	0.000471662	0.0367859
14	8.8	9.6	0.000498965	0.0389152
14	8.9	9.5	0.000471662	0.0367859
14	8.8	9.6	0.000498965	0.0389152
14	8.7	9.6	0.000527214	0.0411185
14	8.5	9.7	0.000586483	0.0457409
14	8.5	9.7	0.000586483	0.0457409
14	8.5	9.7	0.000586483	0.0457409
14	8.4	9.8	0.000617457	0.0481566
14	8.3	9.8	0.000649286	0.050639
14	8.1	10	0.000715367	0.0557928
14	8.4	9.8	0.000617457	0.0481566
14	8.4	9.8	0.000617457	0.0481566
14	8.3	9.8	0.000649286	0.050639
14	7.6	10.3	0.000892538	0.0696107
14	7.6	10.3	0.000892538	0.0696107
14	7.4	10.4	0.000966968	0.0754157
14	10.6	8.4	0.000150769	0.0117588
14	10.3	8.6	0.000189096	0.014748
14	11.2	8.1	9.27857e-05	0.00723653
14	10.6	8.4	0.000150769	0.0117588
14	10.6	8.4	0.000150769	0.0117588
14	10.8	8.3	0.000128862	0.0100502
14	0.5	13.6	0.000807298	0.0629627
14.1	8.5	9.8	0.000613919	0.0478808
14.1	8.6	9.8	0.000582423	0.0454243
14.1	8.5	9.9	0.000613919	0.0478808
14.1	8.5	9.8	0.000613919	0.0478808
14.1	8.5	9.8	0.000613919	0.0478808
14.1	8.4	9.9	0.000646342	0.0504095
14.1	8.3	10	0.00067966	0.053008
14.1	8.4	9.9	0.000646342	0.0504095
14.1	8	10.1	0.0007846	0.0611924
14.1	8.3	9.9	0.00067966	0.053008
14.1	8.3	9.9	0.00067966	0.053008
14.1	8.4	9.9	0.000646342	0.0504095
14.1	8.4	9.9	0.000646342	0.0504095
14.1	7.7	10.4	0.000895998	0.0698806
14.1	7.5	10.5	0.000973053	0.0758902
14.1	5.3	11.4	0.00175578	0.136937
14.1	0.5	13.9	0.000845064	0.0659082
14.1	0.5	13.8	0.000845064	0.0659082
14.1	1.6	13	0.00127609	0.099525
14.1	1.3	13.3	0.00115699	0.0902358
14.1	2.9	12.4	0.00172186	0.134291
14.1	4.8	11.5	0.00185138	0.144393
14.2	8.5	9.9	0.000642292	0.0500936
14.2	8.4	9.9	0.000676214	0.0527392
14.2	8.5	10	0.000642292	0.0500936
14.2	8.6	9.9	0.00060934	0.0475236
14.2	8.4	10	0.000676214	0.0527392
14.2	8.4	10	0.000676214	0.0527392
14.2	8.4	10	0.000676214	0.0527392
14.2	8.3	10	0.000711071	0.0554578
14.2	8	10.2	0.000820861	0.0640205
14.2	7.9	10.4	0.000859035	0.0669978
14.2	7.4	10.6	0.00105898	0.0825922
14.2	10.8	8.5	0.000141124	0.0110065
14.2	10.1	8.9	0.000239403	0.0186715
14.2	10.6	8.6	0.000165116	0.0128777
14.2	10.7	8.5	0.000152741	0.0119126
14.2	0.7	13.8	0.00096328	0.0751281
14.3	8.9	9.8	0.000540126	0.0421255
14.3	8.4	10.1	0.000707083	0.0551468
14.3	8.4	10.1	0.000707083	0.0551468
14.3	8.1	10.3	0.000819205	0.0638914
14.3	8.5	10	0.000671613	0.0523804
14.3	8	10.3	0.000858333	0.0669431
14.3	8.3	10.1	0.000743532	0.0579895
14.3	7.5	10.7	0.0010645	0.0830221
14.3	7.4	10.7	0.00110733	0.0863626
14.3	7.4	10.8	0.00110733	0.0863626
14.3	10.5	8.8	0.000186418	0.0145391
14.3	10.7	8.6	0.000159714	0.0124564
14.3	10.9	8.5	0.000136179	0.0106208
14.3	1.1	13.6	0.00117858	0.0919197
14.3	1.4	13.5	0.00130931	0.102116
14.4	8.6	10.1	0.000665883	0.0519335
14.4	8.5	10.1	0.000701894	0.054742
14.4	8.3	10.2	0.000777055	0.060604
14.4	8.3	10.3	0.000777055	0.060604
14.4	8.3	10.3	0.000777055	0.060604
14.4	8.1	10.4	0.000856139	0.066772
14.4	8.1	10.4	0.000856139	0.066772
14.4	7.8	10.6	0.000981226	0.0765277
14.4	7.5	10.8	0.00111249	0.0867652
14.4	7.4	10.8	0.00115725	0.0902563
14.4	10.5	8.9	0.000194823	0.0151946
14.4	10.6	8.8	0.000180438	0.0140727
14.4	10.8	8.7	0.000154219	0.0120279
14.4	2.9	12.6	0.0019686	0.153535
14.5	8.2	10.4	0.000852465	0.0664854
14.5	8	10.5	0.000936969	0.073076
14.5	8.3	10.4	0.000811651	0.0633022
14.5	8.1	10.5	0.000894256	0.0697447
14.5	8.3	10.4	0.000811651	0.0633022
14.5	8.3	10.4	0.000811651	0.0633022
14.5	8.3	10.3	0.000811651	0.0633022
14.5	8.3	10.4	0.000811651	0.0633022
14.5	8.1	10.5	0.000894256	0.0697447
14.5	7.4	10.9	0.00120877	0.0942747
14.5	10.8	8.8	0.000161086	0.0125634
14.5	10.2	9.1	0.000254309	0.0198341
14.5	10.9	8.7	0.000148655	0.0115939
14.5	9.8	9.2	0.00033661	0.0262528
14.5	11.1	8.6	0.000126141	0.00983801
14.5	4.4	12	0.00225736	0.176056
14.5	0.7	14	0.00109953	0.0857547
14.5	0.7	14.1	0.00109953	0.0857547
14.5	1	13.8	0.00123924	0.0966509
14.6	7.6	10.9	0.00116478	0.0908431
14.6	7.6	10.9	0.00116478	0.0908431
14.6	7.7	10.9	0.00111703	0.0871197
14.6	7.4	11	0.00126191	0.0984187
14.6	7.4	11.1	0.00126191	0.0984187
14.6	7.4	11	0.00126191	0.0984187
14.6	7.6	10.9	0.00116478	0.0908431
14.6	7.5	11	0.0012131	0.0946119
14.6	7.4	11.1	0.00126191	0.0984187
14.6	10.8	8.9	0.000168166	0.0131156
14.6	11.4	8.6	0.00010201	0.00795598
14.6	5	11.7	0.00226784	0.176873
14.6	1	14.1	0.00129372	0.100899
14.6	11	8.4	0.000143041	0.0111561
14.7	8.4	10.5	0.000840757	0.0655722
14.7	8	10.7	0.0010206	0.0795986
14.7	8.2	10.6	0.000928554	0.0724197
14.7	8.3	10.5	0.000884097	0.0689524
14.7	8.3	10.6	0.000884097	0.0689524
14.7	8.3	10.6	0.000884097	0.0689524
14.7	8.3	10.6	0.000884097	0.0689524
14.7	8.3	10.6	0.000884097	0.0689524
14.7	8.3	10.6	0.000884097	0.0689524
14.7	7.6	11	0.00121532	0.0947851
14.7	10.5	9.2	0.000221661	0.0172877
14.7	10.9	8.9	0.000161923	0.0126287
14.7	10.9	8.9	0.000161923	0.0126287
14.7	6.6	11.3	0.00172879	0.134831
14.7	10.6	9	0.000205294	0.0160113
14.7	1	14	0.00134985	0.105278
14.7	0.4	14.4	0.00105122	0.0819867
14.7	0.5	14.3	0.00109925	0.0857328
14.7	1.5	13.8	0.00160853	0.125452
14.7	1.4	13.9	0.00155684	0.121421
14.8	8.3	10.7	0.000921962	0.0719056
14.8	8	10.8	0.00106431	0.0830078
14.8	8	10.8	0.00106431	0.0830078
14.8	8.3	10.7	0.000921962	0.0719056
14.8	8	10.9	0.00106431	0.0830078
14.8	7.9	10.9	0.00111381	0.0868681
14.8	7.8	11	0.00116421	0.0907988
14.8	7.8	11	0.00116421	0.0907988
14.8	7.7	11.1	0.00121542	0.0947933
14.8	7.7	11.1	0.00121542	0.0947933
14.8	7.6	11.1	0.00126737	0.0988447
14.8	9.8	9.5	0.000382358	0.0298209
14.8	10.4	9.3	0.000249282	0.019442
14.8	10.8	9	0.000182979	0.0142709
14.8	10.8	9	0.000182979	0.0142709
14.8	10.8	9.1	0.000182979	0.0142709
14.8	4.8	12	0.00251141	0.19587
14.8	4.6	12.2	0.00254375	0.198392
14.8	1.6	13.9	0.00173103	0.135006
14.8	1.4	14	0.00162352	0.126621
14.9	8.1	10.9	0.00105873	0.0825722
14.9	7.9	11	0.00116089	0.0905397
14.9	8.3	10.7	0.00096093	0.0749447
14.9	8.2	10.9	0.00100925	0.0787134
14.9	8.2	10.8	0.00100925	0.0787134
14.9	8.1	10.9	0.00105873	0.0825722
14.9	8.1	10.9	0.00105873	0.0825722
14.9	8.1	10.9	0.00105873	0.0825722
14.9	7.8	11.1	0.00121341	0.0946365
14.9	7.5	11.2	0.00137574	0.107297
14.9	7.5	11.3	0.00137574	0.107297
14.9	7.4	11.3	0.00143109	0.111614
14.9	10	9.6	0.000347225	0.0270807
14.9	9.9	9.7	0.000372213	0.0290296
14.9	10.3	9.5	0.000279858	0.0218267
14.9	9.9	9.6	0.000372213	0.0290296
14.9	9.9	9.6	0.000372213	0.0290296
14.9	5.6	11.7	0.00237023	0.184859
14.9	0.4	14.7	0.00114258	0.0891118
14.9	0.9	14.4	0.00141151	0.110087
14.9	1.4	14	0.00169214	0.131973
14.9	5.4	12	0.00244736	0.190874
15	8.1	11	0.00110288	0.0860157
15	8.1	11	0.00110288	0.0860157
15	8.3	10.8	0.001001	0.0780702
15	8.1	11	0.00110288	0.0860157
15	8.3	10.9	0.001001	0.0780702
15	8.1	11	0.00110288	0.0860157
15	8	11	0.00115556	0.0901242
15	8.1	11	0.00110288	0.0860157
15	8.1	11	0.00110288	0.0860157
15	8	11.1	0.00115556	0.0901242
15	7.5	11.4	0.00143311	0.111771
15	7.4	11.4	0.00149077	0.116268
15	7.6	11.3	0.00137602	0.107319
15	9.9	9.8	0.000387735	0.0302402
15	10	9.7	0.000361705	0.0282101
15	10.3	9.6	0.000291529	0.0227369
15	10.1	9.6	0.000337018	0.0262846
15	9.8	9.7	0.000415139	0.0323775
15	10.8	9.2	0.000198666	0.0154943
15	10.7	9.3	0.00021502	0.0167698
15	11.1	9	0.000155569	0.0121332
15	1.1	14.5	0.0015867	0.12375
15	1.5	14	0.00182123	0.142041
15	1.5	14	0.00182123	0.142041
15	3	13.2	0.00257333	0.200699
15.1	8.1	11.1	0.00114825	0.0895545
15.1	7.9	11.2	0.00125905	0.0981956
15.1	7.9	11.2	0.00125905	0.0981956
15.1	8.2	11	0.00109459	0.0853693
15.1	8.2	11	0.00109459	0.0853693
15.1	7.9	11.2	0.00125905	0.0981956
15.1	7.4	11.5	0.00155211	0.121052
15.1	7.4	11.5	0.00155211	0.121052
15.1	10	9.8	0.000376586	0.0293706
15.1	10.9	9.3	0.000190877	0.0148869
15.1	11.1	9.2	0.00016197	0.0126323
15.1	7.3	11.6	0.00161262	0.125771
15.1	10.8	9.3	0.000206839	0.0161318
15.1	1.1	14.5	0.00165198	0.128841
15.1	0.5	14.7	0.00129581	0.101063
15.1	0.6	14.7	0.00135339	0.105554
15.1	0.5	14.7	0.00129581	0.101063
15.1	0.6	14.7	0.00135339	0.105554
15.1	1.5	14.2	0.00189615	0.147884
15.1	3	13.5	0.0026792	0.208956
15.1	3.7	13.2	0.00286998	0.223835
15.1	3.8	13.1	0.00288442	0.224961
15.2	8	11.2	0.00125192	0.0976394
15.2	8.1	11.2	0.00119485	0.0931884
15.2	8	11.3	0.00125192	0.0976394
15.2	8.1	11.2	0.00119485	0.0931884
15.2	8	11.2	0.00125192	0.0976394
15.2	8.1	11.2	0.00119485	0.0931884
15.2	8	11.2	0.00125192	0.0976394
15.2	8	11.2	0.00125192	0.0976394
15.2	8.1	11.2	0.00119485	0.0931884
15.2	8	11.2	0.00125192	0.0976394
15.2	8	11.2	0.00125192	0.0976394
15.2	7.9	11.2	0.00131014	0.10218
15.2	8	11.2	0.00125192	0.0976394
15.2	8	11.3	0.00125192	0.0976394
15.2	7.8	11.4	0.00136942	0.106804
15.2	7.9	11.3	0.00131014	0.10218
15.2	7.5	11.5	0.00155262	0.121091
15.2	7.8	11.4	0.00136942	0.106804
15.2	7.4	11.6	0.00161509	0.125964
15.2	7.4	11.6	0.00161509	0.125964
15.2	10.3	9.7	0.000315839	0.0246329
15.2	9.9	9.9	0.000420067	0.0327619
15.2	9.9	9.9	0.000420067	0.0327619
15.2	10.2	9.7	0.000339791	0.026501
15.2	10.7	9.5	0.00023295	0.0181682
15.2	10.8	9.4	0.000215232	0.0167864
15.2	10.8	9.4	0.000215232	0.0167864
15.2	10.2	9.7	0.000339791	0.026501
15.2	0.8	14.7	0.00153072	0.119384
15.2	1.3	14.4	0.00184611	0.143981
15.2	0.6	14.8	0.00140831	0.109837
15.2	2.7	13.6	0.00265857	0.207347
15.2	2.8	13.5	0.00270426	0.21091
15.3	8	11.3	0.00130201	0.101547
15.3	8.1	11.3	0.00124266	0.0969174
15.3	8	11.3	0.00130201	0.101547
15.3	7.4	11.7	0.00167972	0.131004
15.3	7.4	11.7	0.00167972	0.131004
15.3	7.7	11.6	0.00148687	0.115964
15.3	7.7	11.6	0.00148687	0.115964
15.3	7.3	11.8	0.0017452	0.136112
15.3	10.4	9.8	0.000304957	0.0237842
15.3	10.3	9.8	0.000328478	0.0256186
15.3	10.4	9.8	0.000304957	0.0237842
15.3	10	10	0.000407548	0.0317854
15.3	10.1	9.9	0.000379731	0.029616
15.3	10.4	9.8	0.000304957	0.0237842
15.3	10.7	9.6	0.000242272	0.0188952
15.3	7.4	11.7	0.00167972	0.131004
15.3	7.4	11.7	0.00167972	0.131004
15.3	9	10.5	0.00077356	0.0603314
15.3	10.1	9.9	0.000379731	0.029616
15.3	2	14.1	0.0023729	0.185067
15.3	1.6	14.3	0.00211763	0.165158
15.3	1	14.7	0.00172205	0.134306
15.3	1	14.6	0.00172205	0.134306
15.3	1.5	14.3	0.00205205	0.160043
15.3	15.3	7	1.83542e-06	0.000143148
15.4	8	11.4	0.00135338	0.105553
15.4	8.1	11.4	0.00129169	0.100741
15.4	8.2	11.3	0.00123132	0.0960333
15.4	7.3	11.9	0.00181406	0.141482
15.4	7.3	11.9	0.00181406	0.141482
15.4	9.9	10.2	0.000454113	0.0354172
15.4	10.6	9.7	0.000272234	0.021232
15.4	10.9	9.6	0.000214721	0.0167465
15.4	5.3	12.8	0.0030286	0.236207
15.4	4.8	12.7	0.00319352	0.249069
15.4	2	14.2	0.00246652	0.192369
15.4	0.4	15.1	0.00139399	0.10872
15.4	0.6	15.2	0.00152245	0.118739
15.4	1.3	14.7	0.00199573	0.155651
15.4	1.4	14.5	0.00206447	0.161012
15.4	1.9	14.3	0.00240166	0.18731
15.5	7.6	11.8	0.00167427	0.13058
15.5	7.7	11.8	0.00160565	0.125228
15.5	7.6	11.8	0.00167427	0.13058
15.5	9.7	10.4	0.000540169	0.0421288
15.5	10.8	9.8	0.000241726	0.0188526
15.5	10.2	10.1	0.000381617	0.0297631
15.5	9.1	10.6	0.000787747	0.0614379
15.5	5.9	12.4	0.00283764	0.221313
15.5	6.3	11.8	0.00258591	0.20168
15.5	1	14.8	0.00185961	0.145035
15.5	0.5	15.1	0.00151437	0.118109
15.5	0.9	14.9	0.00178908	0.139533
15.6	7.3	12.1	0.00195685	0.152618
15.6	7.6	11.9	0.00173845	0.135585
15.6	7.3	12.1	0.00195685	0.152618
15.6	7.3	12.1	0.00195685	0.152618
15.6	7.6	11.9	0.00173845	0.135585
15.6	7.6	11.9	0.00173845	0.135585
15.6	7.3	12.1	0.00195685	0.152618
15.6	7.3	12.1	0.00195685	0.152618
15.6	9.6	10.6	0.000599073	0.0467229
15.6	11.1	9.8	0.000196544	0.0153288
15.6	10.2	10.3	0.000396245	0.0309039
15.6	10.2	10.2	0.000396245	0.0309039
15.6	11.2	9.7	0.000180724	0.014095
15.6	10.1	10.2	0.000425783	0.0332076
15.6	9.9	10.3	0.000489859	0.038205
15.6	11.1	9.7	0.000196544	0.0153288
15.6	10.7	9.9	0.000271653	0.0211867
15.6	10.5	9.9	0.000317074	0.0247292
15.6	11.6	9.3	0.000127651	0.00995572
15.6	5.3	13	0.003267	0.2548
15.6	2.2	14.4	0.00279625	0.218085
15.6	2	14.4	0.00266068	0.207511
15.6	2.2	14.3	0.00279625	0.218085
15.6	0.7	15.2	0.00171321	0.133617
15.6	1	14.9	0.00193089	0.150594
15.6	0.3	15.4	0.00143628	0.112018
15.6	0.6	15.2	0.00164229	0.128086
15.6	1.4	14.8	0.00222697	0.173686
15.6	3.5	13.8	0.00343542	0.267935
15.6	4.9	12.9	0.00341676	0.26648
15.7	7.9	11.8	0.00158551	0.123657
15.7	7.8	11.9	0.00165726	0.129253
15.7	7.8	11.9	0.00165726	0.129253
15.7	8.9	11.1	0.000953384	0.0743563
15.7	7.4	12.2	0.00195456	0.15244
15.7	10.7	10.1	0.000281913	0.021987
15.7	9.7	10.5	0.000582059	0.0453959
15.7	9.9	10.4	0.000508361	0.039648
15.7	10.4	10.1	0.000354855	0.0276758
15.7	10.7	10	0.000281913	0.021987
15.7	10.6	10	0.000304754	0.0237684
15.7	10.6	10	0.000304754	0.0237684
15.7	10.7	9.9	0.000281913	0.021987
15.7	4.2	13.5	0.00366172	0.285585
15.7	2	14.5	0.00276117	0.215349
15.7	0.4	15.5	0.00156051	0.121707
15.7	0.7	15.3	0.00177792	0.138663
15.7	5.2	12.7	0.00343479	0.267886
15.8	8.9	11.2	0.00098886	0.077123
15.8	7.3	12.3	0.00210633	0.164276
15.8	7.1	12.4	0.00226558	0.176697
15.8	10.8	10.1	0.000270163	0.0210706
15.8	9.9	10.6	0.000527277	0.0411233
15.8	10.1	10.5	0.000458307	0.0357442
15.8	10.2	10.3	0.000426513	0.0332645
15.8	10.6	10.2	0.000316094	0.0246528
15.8	10	10.5	0.000491879	0.0383626
15.8	9.7	10.6	0.000603717	0.047085
15.8	9.8	10.6	0.000564543	0.0440298
15.8	10.1	10.4	0.000458307	0.0357442
15.8	11.1	9.9	0.000211557	0.0164998
15.8	10.2	10.4	0.000426513	0.0332645
15.8	10.9	10	0.000249315	0.0194446
15.8	10.6	10.1	0.000316094	0.0246528
15.8	10.8	10	0.000270163	0.0210706
15.8	7.7	11.9	0.00179454	0.13996
15.8	6.3	12.1	0.00289013	0.225407
15.8	0.5	15.5	0.00169253	0.132004
15.8	1.3	15	0.00231727	0.180728
15.8	3	14	0.00349945	0.272929
15.9	8.8	11.3	0.00108444	0.0845775
15.9	8.8	11.3	0.00108444	0.0845775
15.9	7.6	12.2	0.00193982	0.15129
15.9	7.2	12.5	0.00226592	0.176724
15.9	10.1	10.6	0.000475103	0.0370542
15.9	10.5	10.3	0.000353802	0.0275937
15.9	9.7	10.7	0.000625843	0.0488107
15.9	10.2	10.4	0.000442144	0.0344837
15.9	7.3	12.3	0.00218352	0.170297
15.9	10.9	10.1	0.000258453	0.0201572
15.9	10.7	10.2	0.00030312	0.0236409
15.9	7	12.5	0.0024314	0.189629
15.9	10.8	10.1	0.000280065	0.0218428
15.9	10.6	10.2	0.000327679	0.0255563
15.9	10.6	10.2	0.000327679	0.0255563
15.9	5.4	13.2	0.003594	0.280303
15.9	6.3	12.2	0.00299606	0.233668
15.9	1.1	15.3	0.00223682	0.174454
15.9	1.1	15.2	0.00223682	0.174454
15.9	0.4	15.6	0.0016779	0.130862
15.9	0.7	15.6	0.00191166	0.149094
15.9	0.6	15.5	0.00183253	0.142922
15.9	1.4	15	0.00248494	0.193805
15.9	1.3	15.2	0.0024022	0.187352
15.9	5	13.1	0.00377686	0.294565
16	9	11.3	0.00100277	0.0782082
16	10	10.7	0.000528308	0.0412038
16	10.5	10.4	0.00036657	0.0285895
16	10.3	10.5	0.000425809	0.0332097
16	10.3	10.5	0.000425809	0.0332097
16	7.9	12	0.00176631	0.137758
16	6.4	12.3	0.00302383	0.235834
16	4.5	13.4	0.00405253	0.316064
16	1.2	15.2	0.00240313	0.187425
16	0.8	15.5	0.0020637	0.160952
16	0.5	15.7	0.00181788	0.14178
16	0.7	15.7	0.00198065	0.154475
16	1.4	15.1	0.00257462	0.200799
16	4.1	13.8	0.0040784	0.318082
16.1	14.8	8.7	4.73807e-06	0.000369531
16.1	7.4	12.5	0.0022548	0.175856
16.1	9.4	11.2	0.000815272	0.0635846
16.1	10	11.1	0.000547079	0.0426678
16.1	10.4	10.7	0.000409364	0.0319271
16.1	10.1	10.8	0.000509739	0.0397555
16.1	10.1	10.8	0.000509739	0.0397555
16.1	10.3	10.6	0.000440938	0.0343896
16.1	9.8	10.9	0.000627898	0.0489709
16.1	9.7	10.9	0.000671468	0.0523691
16.1	9.8	10.9	0.000627898	0.0489709
16.1	10.8	10.3	0.000300482	0.0234352
16.1	10.7	10.4	0.000325218	0.0253644
16.1	11	10.2	0.000255588	0.0199338
16.1	10.8	10.3	0.000300482	0.0234352
16.1	9.2	11.1	0.000922312	0.0719329
16.1	9.1	11.2	0.000979226	0.0763717
16.1	6.7	12.7	0.00287353	0.224112
16.1	2	14.8	0.00318531	0.248429
16.1	1.1	15.5	0.00239988	0.187172
16.1	1	15.4	0.00231163	0.180288
16.1	1.2	15.3	0.00248852	0.194084
16.1	0.4	15.9	0.00180022	0.140402
16.1	0.9	15.5	0.00222395	0.17345
16.1	0.8	15.6	0.00213702	0.16667
16.1	1.4	15.2	0.00266609	0.207934
16.1	2.6	14.5	0.00364451	0.284242
16.1	4.9	13.4	0.00409048	0.319024
16.2	8.8	11.6	0.00120419	0.0939167
16.2	7.1	12.8	0.00260795	0.203399
16.2	7.1	12.8	0.00260795	0.203399
16.2	10.2	10.8	0.000490966	0.0382914
16.2	9.7	11	0.000694949	0.0542004
16.2	9.7	11	0.000694949	0.0542004
16.2	10.1	10.9	0.000527565	0.0411458
16.2	10	10.9	0.000566211	0.0441599
16.2	9.7	11	0.000694949	0.0542004
16.2	10.7	10.5	0.000336591	0.0262514
16.2	10.9	10.4	0.000286991	0.022383
16.2	7	12.7	0.00269987	0.210568
16.2	10.4	10.6	0.00042368	0.0330436
16.2	8.6	11.5	0.00134278	0.104726
16.2	1.9	15.1	0.00321	0.250354
16.2	1.2	15.4	0.00257554	0.200871
16.2	1.1	15.5	0.00248381	0.193717
16.2	0.6	15.9	0.00203488	0.158704
16.2	0.9	15.7	0.00230172	0.179515
16.2	0.8	15.8	0.00221175	0.172499
16.2	1.3	15.4	0.00266745	0.20804
16.2	1.4	15.4	0.00275933	0.215205
16.2	2.6	14.6	0.00377196	0.294182
16.2	2.6	14.6	0.00377196	0.294182
16.2	4.3	13.8	0.00436759	0.340637
16.2	5.1	13.4	0.00414967	0.323641
16.2	7	12.2	0.00269987	0.210568
16.2	11.8	9.5	0.000131972	0.0102928
16.2	7.9	11.7	0.00189303	0.147641
16.2	10.2	10.3	0.000490966	0.0382914
16.3	9.9	11	0.000627844	0.0489667
16.3	10.1	10.9	0.000545719	0.0425617
16.3	10.3	10.8	0.000472062	0.036817
16.3	10.7	10.6	0.000348173	0.0271547
16.3	9.9	11	0.000627844	0.0489667
16.3	10.8	10.5	0.000321692	0.0250893
16.3	11.3	10.2	0.000212732	0.0165913
16.3	10	10.9	0.000585695	0.0456795
16.3	4.6	13.7	0.00447213	0.34879
16.3	2.7	14.6	0.00397357	0.309907
16.3	0.4	16.1	0.00192729	0.150313
16.3	0.8	15.9	0.00228786	0.178435
16.3	2.9	14.6	0.00410637	0.320263
16.4	9	11.7	0.00114933	0.0896386
16.4	11.1	10.9	0.000260435	0.0203118
16.4	10.2	11	0.000525054	0.0409499
16.4	10.4	10.9	0.000453095	0.0353378
16.4	10.1	11.1	0.000564193	0.0440025
16.4	9.9	11.1	0.000649098	0.0506244
16.4	10.4	10.9	0.000453095	0.0353378
16.4	10.4	10.9	0.000453095	0.0353378
16.4	10.2	10.9	0.000525054	0.0409499
16.4	10.8	10.6	0.000332582	0.0259387
16.4	10.9	10.6	0.000306917	0.023937
16.4	6.8	12.8	0.00308331	0.240474
16.4	10.6	10.7	0.000389124	0.0303485
16.4	9.2	11.4	0.00102084	0.0796173
16.4	10.9	10.5	0.000306917	0.023937
16.4	7.2	12.8	0.00269082	0.209862
16.4	7.3	12.7	0.00259297	0.202231
16.4	7.3	12.7	0.00259297	0.202231
16.4	7.2	12.8	0.00269082	0.209862
16.4	7.2	12.6	0.00269082	0.209862
16.4	4.4	14.1	0.0046606	0.363489
16.4	6.4	12.7	0.00346577	0.270302
16.4	2	15.2	0.00352559	0.274967
16.4	0.7	16	0.00227013	0.177052
16.4	0.9	15.9	0.00246152	0.191979
16.4	0.8	16	0.00236531	0.184475
16.4	0.8	15.9	0.00236531	0.184475
16.4	1.4	15.6	0.0029509	0.230146
16.4	1.3	15.6	0.00285265	0.222484
16.4	1.3	15.6	0.00285265	0.222484
16.4	1.4	15.5	0.0029509	0.230146
16.4	4.5	13.9	0.00464482	0.362258
16.4	5.4	13.4	0.00426793	0.332864
16.5	8.8	11.9	0.00133067	0.103781
16.5	10.4	11	0.000468181	0.0365143
16.5	10	11.2	0.000625682	0.0487982
16.5	9.8	11.4	0.000718113	0.056007
16.5	11.5	10.5	0.000190993	0.0148959
16.5	9.7	11.3	0.000767943	0.0598933
16.5	10	11.2	0.000625682	0.0487982
16.5	9.7	11.3	0.000767943	0.0598933
16.5	10.9	10.7	0.000317135	0.024734
16.5	10.5	10.9	0.000434134	0.0338589
16.5	10.5	10.8	0.000434134	0.0338589
16.5	7.7	12.6	0.00228271	0.178033
16.5	7.4	12.7	0.00257876	0.201123
16.5	7.3	12.8	0.0026793	0.208964
16.5	7.4	12.7	0.00257876	0.201123
16.5	6.6	12.9	0.00338592	0.264074
16.5	5.9	13.5	0.00403419	0.314634
16.5	6.3	12.8	0.00367632	0.286723
16.5	2	15.3	0.00364297	0.284122
16.5	0.3	16.3	0.00196654	0.153374
16.5	0.8	16.1	0.00244406	0.190617
16.5	0.8	16.2	0.00244406	0.190617
16.5	1.4	15.7	0.00304915	0.237809
16.5	2.7	14.8	0.00424487	0.331065
16.5	4.4	14	0.00481578	0.375592
16.6	10.5	11.1	0.000448346	0.0349673
16.6	11	10.8	0.00030188	0.0235442
16.6	10.7	10.9	0.00038412	0.0299583
16.6	10.2	11.1	0.000560295	0.0436985
16.6	10.3	11.1	0.0005208	0.0406182
16.6	7.2	13	0.00287143	0.223948
16.6	8.1	12.5	0.00197023	0.153662
16.6	7.4	12.8	0.00266318	0.207706
16.6	7.3	12.9	0.00276701	0.215804
16.6	7.5	12.7	0.00256017	0.199672
16.6	7.6	12.7	0.00245819	0.191719
16.6	6.9	12.9	0.00318589	0.248474
16.6	6.7	13.1	0.00339398	0.264703
16.6	6	13.6	0.00407796	0.318048
16.6	4.6	14	0.00493385	0.384801
16.6	2.6	15.1	0.00430459	0.335723
16.6	1	16	0.00273031	0.212942
16.6	0.7	16.2	0.0024225	0.188935
16.6	0.9	16	0.00262674	0.204865
16.6	0.7	16.2	0.0024225	0.188935
16.6	0.7	16.2	0.0024225	0.188935
16.6	1.3	15.8	0.00304412	0.237417
16.6	1.4	15.8	0.00314897	0.245594
16.6	1.4	15.8	0.00314897	0.245594
16.6	1.4	15.8	0.00314897	0.245594
16.6	1.4	15.8	0.00314897	0.245594
16.6	4.5	14.1	0.00495658	0.386573
16.6	7.3	12.4	0.00276701	0.215804
16.7	9.4	11.8	0.000993917	0.0775175
16.7	9.6	11.6	0.000874354	0.0681925
16.7	10.9	10.9	0.000338056	0.0263656
16.7	10.7	11	0.000396481	0.0309223
16.7	10.2	11.3	0.000578324	0.0451046
16.7	10.3	11.3	0.000537558	0.0419252
16.7	10	11.3	0.000666957	0.0520173
16.7	10	11.4	0.000666957	0.0520173
16.7	10.3	11.2	0.000537558	0.0419252
16.7	10.4	11.2	0.000499065	0.0389231
16.7	9.9	11.5	0.000714954	0.0557606
16.7	9.3	11.8	0.00105779	0.082499
16.7	5.7	13.8	0.0044724	0.348811
16.7	10.1	11.3	0.000621435	0.0484669
16.7	9.9	11.4	0.000714954	0.0557606
16.7	10.2	11.3	0.000578324	0.0451046
16.7	10.4	11.2	0.000499065	0.0389231
16.7	10.4	11.2	0.000499065	0.0389231
16.7	10.2	11.3	0.000578324	0.0451046
16.7	10	11.3	0.000666957	0.0520173
16.7	9.2	11.7	0.00112441	0.0876951
16.7	10.8	10.9	0.000366325	0.0285704
16.7	7.3	13	0.00285604	0.222748
16.7	7.3	13	0.00285604	0.222748
16.7	7.3	12.9	0.00285604	0.222748
16.7	7.2	13	0.00296383	0.231155
16.7	6.7	13.2	0.00350319	0.273221
16.7	6.3	13.4	0.00391884	0.305638
16.7	6.3	13	0.00391884	0.305638
16.7	5.8	13.4	0.00438815	0.34224
16.7	6.1	13.2	0.00411503	0.320939
16.7	5.4	13.6	0.00470095	0.366636
16.7	4.9	13.9	0.0049868	0.38893
16.7	1.3	15.9	0.00314207	0.245056
16.7	0.5	16.5	0.00229497	0.178989
16.7	0.8	16.2	0.00260529	0.203192
16.7	1.9	15.5	0.00378116	0.2949
16.7	3.1	14.8	0.0048092	0.375079
16.7	5	13.9	0.00494013	0.38529
16.7	5.9	13.4	0.00430032	0.33539
16.8	10.1	11.4	0.000641085	0.0499994
16.8	9.9	11.5	0.000737561	0.0575238
16.8	10	11.4	0.000688047	0.0536621
16.8	9.9	11.5	0.000737561	0.0575238
16.8	10.2	11.4	0.000596611	0.0465309
16.8	10.1	11.5	0.000641085	0.0499994
16.8	10.3	11.3	0.000554556	0.0432509
16.8	10.3	11.3	0.000554556	0.0432509
16.8	9.7	11.6	0.000844487	0.0658631
16.8	10.6	11.1	0.000442156	0.0344846
16.8	10.4	11.2	0.000514846	0.0401538
16.8	9	11.9	0.00130597	0.101855
16.8	7.7	12.9	0.00251023	0.195778
16.8	11.1	10.8	0.000295929	0.0230801
16.8	7.2	13.1	0.00305755	0.238464
16.8	5.3	14.2	0.004919	0.383642
16.8	6.7	13	0.00361396	0.28186
16.8	6.4	13.2	0.0039381	0.30714
16.8	6.2	13.3	0.00414521	0.323293
16.8	4.4	14.2	0.00529578	0.413028
16.8	1.2	16.1	0.00312974	0.244094
16.8	0.8	16.4	0.00268767	0.209617
16.8	1.4	16	0.00335307	0.261512
16.8	3.1	15.1	0.00496127	0.386939
16.8	2.5	15.4	0.00449535	0.350601
16.9	9.6	11.8	0.00093002	0.0725341
16.9	10.2	11.5	0.000615144	0.0479763
16.9	9.7	11.8	0.000870719	0.067909
16.9	9.5	11.8	0.000992167	0.077381
16.9	10.6	11.3	0.000455891	0.0355558
16.9	10.6	11.3	0.000455891	0.0355558
16.9	10.7	11.2	0.000421723	0.032891
16.9	10.8	11.1	0.000389647	0.0303893
16.9	10.4	11.3	0.000530839	0.0414011
16.9	10.1	11.5	0.000660999	0.0515526
16.9	10.7	11.1	0.000421723	0.032891
16.9	9.8	11.6	0.00081422	0.0635026
16.9	7.3	13.2	0.00303788	0.23693
16.9	7.3	13.1	0.00303788	0.23693
16.9	6.5	13.3	0.00395057	0.308113
16.9	6.8	13.4	0.00361236	0.281735
16.9	6.7	13.4	0.00372622	0.290615
16.9	6.3	13.2	0.00416834	0.325097
16.9	1.9	15.7	0.00402189	0.313675
16.9	1.6	15.8	0.00368616	0.287491
16.9	0.6	16.6	0.00254955	0.198844
16.9	0.5	16.6	0.00244108	0.190384
16.9	0.5	16.6	0.00244108	0.190384
16.9	0.6	16.5	0.00254955	0.198844
16.9	1.4	16	0.00345723	0.269636
16.9	1.4	16.1	0.00345723	0.269636
16.9	4.1	14.7	0.00547652	0.427125
16.9	4.5	14.4	0.00544179	0.424415
16.9	5	14.1	0.00525465	0.40982
16.9	5.8	13.7	0.00466752	0.364029
17	9.6	11.9	0.000958392	0.0747468
17	9.9	11.7	0.000783671	0.06112
17	9.9	11.7	0.000783671	0.06112
17	10.2	11.6	0.00063391	0.0494398
17	10.1	11.6	0.000681164	0.0531253
17	10.2	11.6	0.00063391	0.0494398
17	10	11.7	0.000731061	0.0570169
17	10.3	11.5	0.000589225	0.0459548
17	10.4	11.5	0.000547033	0.0426641
17	10.5	11.4	0.000507252	0.0395615
17	9.9	11.7	0.000783671	0.06112
17	7.6	13.3	0.00278116	0.216908
17	10.6	11.3	0.000469798	0.0366405
17	10.9	11.1	0.000370548	0.0288997
17	10.9	11.2	0.000370548	0.0288997
17	10.4	11.4	0.000547033	0.0426641
17	10.3	11.5	0.000589225	0.0459548
17	9.4	11.9	0.00108945	0.0849681
17	7.2	13.4	0.00324869	0.253372
17	7.4	13.2	0.00301308	0.234996
17	10.9	11.1	0.000370548	0.0288997
17	7.9	12.9	0.00244418	0.190626
17	7.4	13.2	0.00301308	0.234996
17	7.8	12.9	0.00255477	0.199251
17	5.9	14	0.00471364	0.367626
17	5.5	13.9	0.00507397	0.395729
17	6.3	13.3	0.0042955	0.335014
17	6.4	13.3	0.0041843	0.326342
17	6.5	13.3	0.00407109	0.317512
17	6.3	13.5	0.0042955	0.335014
17	0.4	16.8	0.00240563	0.18762
17	0.7	16.6	0.00274078	0.213759
17	0.7	16.6	0.00274078	0.213759
17	4	14.9	0.00563562	0.439533
17.1	8.8	12.5	0.00160134	0.124892
17.1	9	12.4	0.00142917	0.111464
17.1	10.9	11.3	0.000381646	0.0297653
17.1	9.6	12	0.000987095	0.0769854
17.1	9.6	12	0.000987095	0.0769854
17.1	8.5	12.8	0.00188222	0.146798
17.1	10.2	11.7	0.000652895	0.0509205
17.1	10	11.8	0.000752956	0.0587245
17.1	9.8	11.9	0.000864188	0.0673997
17.1	9.7	11.9	0.000924154	0.0720766
17.1	7.1	13.4	0.00346809	0.270483
17.1	10.1	11.7	0.000701564	0.0547163
17.1	8.7	12.4	0.00169201	0.131963
17.1	9.2	12.1	0.0012694	0.0990027
17.1	10.1	11.6	0.000701564	0.0547163
17.1	9.1	12.2	0.00134773	0.105112
17.1	7.3	13.4	0.00322431	0.25147
17.1	6.4	13.6	0.00430962	0.336115
17.1	5.9	14.1	0.00485481	0.378636
17.1	5.8	13.9	0.00495397	0.386369
17.1	6.4	13.4	0.00430962	0.336115
17.1	0.8	16.7	0.00294122	0.229392
17.1	0.7	16.7	0.00282286	0.220161
17.1	0.9	16.7	0.00306086	0.238722
17.1	1.1	16.5	0.00330301	0.257608
17.1	1.4	16.3	0.00366939	0.286183
17.1	1	16.4	0.00318154	0.248135
17.1	1.4	16.2	0.00366939	0.286183
17.1	6.8	13.3	0.00383405	0.299025
17.2	10.6	11.6	0.000498091	0.0388471
17.2	9.8	12	0.000889589	0.0693808
17.2	9.7	12	0.000951318	0.0741951
17.2	11.4	11.2	0.00025824	0.0201407
17.2	9.8	12	0.000889589	0.0693808
17.2	9.6	12.1	0.00101611	0.0792483
17.2	10	11.9	0.000775088	0.0604506
17.2	10.4	11.7	0.000579977	0.0452335
17.2	9.7	12.1	0.000951318	0.0741951
17.2	10.2	11.8	0.000672086	0.0524172
17.2	10	11.9	0.000775088	0.0604506
17.2	9.4	12.2	0.00115506	0.0900851
17.2	9.6	12.1	0.00101611	0.0792483
17.2	10	11.9	0.000775088	0.0604506
17.2	10.2	11.8	0.000672086	0.0524172
17.2	10.5	11.6	0.0005378	0.041944
17.2	10	11.8	0.000775088	0.0604506
17.2	7.6	13.5	0.00294865	0.22997
17.2	10.5	11.5	0.0005378	0.041944
17.2	10.5	11.5	0.0005378	0.041944
17.2	8.9	12.4	0.00155821	0.121528
17.2	10	11.8	0.000775088	0.0604506
17.2	10.2	11.7	0.000672086	0.0524172
17.2	9.2	12.2	0.00130671	0.101913
17.2	7.3	13.5	0.00331908	0.258862
17.2	7.4	13.4	0.00319454	0.249148
17.2	6.8	13.6	0.00394674	0.307814
17.2	7.4	13.2	0.00319454	0.249148
17.2	5.8	14.2	0.00509958	0.397726
17.2	5.5	14.1	0.00537954	0.419561
17.2	5.4	14.5	0.00546309	0.426077
17.2	6.4	13.5	0.00443629	0.345995
17.2	5.8	13.7	0.00509958	0.397726
17.2	2.7	15.6	0.00525849	0.41012
17.2	1.5	16.2	0.00390265	0.304375
17.2	0.6	16.9	0.00278555	0.217251
17.2	0.9	16.6	0.00315083	0.245739
17.2	0.6	16.9	0.00278555	0.217251
17.2	0.7	16.8	0.00290584	0.226632
17.2	0.8	16.8	0.00302767	0.236134
17.3	9.5	12.3	0.00111527	0.0869819
17.3	9.5	12.2	0.00111527	0.0869819
17.3	9.4	12.3	0.00118837	0.0926829
17.3	9.8	12.1	0.000915242	0.0713815
17.3	10	12	0.000797439	0.0621938
17.3	9.7	12.2	0.000978752	0.0763347
17.3	9.8	12.1	0.000915242	0.0713815
17.3	10.1	12	0.000743011	0.0579489
17.3	9.4	12.3	0.00118837	0.0926829
17.3	9.6	12.2	0.00104541	0.0815336
17.3	9.1	12.4	0.00142735	0.111322
17.3	10.4	11.7	0.000596702	0.0465379
17.3	11	11.4	0.000372553	0.0290562
17.3	10.8	11.5	0.000437992	0.0341598
17.3	10.6	11.6	0.000512455	0.0399673
17.3	10.2	11.8	0.000691467	0.0539288
17.3	10.1	11.8	0.000743011	0.0579489
17.3	8.8	12.6	0.00169595	0.13227
17.3	9.4	12.3	0.00118837	0.0926829
17.3	7.3	13.4	0.00341479	0.266326
17.3	7.5	13.5	0.00315953	0.246418
17.3	7.2	13.5	0.00354366	0.276377
17.3	6.6	13.9	0.00431539	0.336565
17.3	5.9	14.3	0.00514162	0.401005
17.3	6.4	13.8	0.00456422	0.355972
17.3	5.8	14.3	0.00524664	0.409195
17.3	6.6	13.6	0.00431539	0.336565
17.3	5.6	14	0.00544348	0.424548
17.3	1.9	16.4	0.0045209	0.352593
17.3	1.6	16.3	0.00414352	0.323161
17.3	1	16.8	0.0033695	0.262794
17.3	0.9	16.8	0.00324169	0.252826
17.3	3.9	15.1	0.00613126	0.478188
17.3	2.8	15.7	0.00550309	0.429197
17.3	3.2	15.3	0.00582082	0.453977
17.3	4.5	14.7	0.00611697	0.477074
17.4	9.3	12.5	0.0013005	0.101429
17.4	9.2	12.5	0.00138241	0.107817
17.4	10	12.1	0.000819992	0.0639527
17.4	9.5	12.3	0.00114681	0.0894419
17.4	9.5	12.3	0.00114681	0.0894419
17.4	9.6	12.3	0.00107498	0.0838394
17.4	9.7	12.2	0.00100643	0.0784935
17.4	9.3	12.4	0.0013005	0.101429
17.4	9.5	12.3	0.00114681	0.0894419
17.4	9.6	12.3	0.00107498	0.0838394
17.4	9.7	12.3	0.00100643	0.0784935
17.4	9.8	12.2	0.000941127	0.0734003
17.4	9.7	12.3	0.00100643	0.0784935
17.4	5.8	14.4	0.00539502	0.420768
17.4	9.7	12.2	0.00100643	0.0784935
17.4	9.7	12.2	0.00100643	0.0784935
17.4	10.1	11.9	0.000764024	0.0595877
17.4	8.9	12.6	0.00164849	0.128569
17.4	9.1	12.5	0.00146772	0.11447
17.4	10	12	0.000819992	0.0639527
17.4	7.3	13.7	0.00351137	0.273858
17.4	7.9	13.3	0.0027415	0.213815
17.4	9.8	12.1	0.000941127	0.0734003
17.4	7.3	13.7	0.00351137	0.273858
17.4	6.9	13.8	0.00404294	0.315316
17.4	7.3	13.4	0.00351137	0.273858
17.4	7.2	13.7	0.00364388	0.284193
17.4	6.6	13.9	0.00443743	0.346084
17.4	5.7	14.4	0.0054986	0.428846
17.4	5.6	14.3	0.00559743	0.436554
17.4	6.4	14.1	0.0046933	0.36604
17.4	1.3	16.5	0.00386303	0.301285
17.4	0.9	16.9	0.00333337	0.259976
17.4	0.7	17	0.00307418	0.239761
17.4	1.2	16.6	0.00372992	0.290904
17.4	1.3	16.6	0.00386303	0.301285
17.4	1.4	16.6	0.00399608	0.311662
17.4	1.3	16.6	0.00386303	0.301285
17.4	1.4	16.6	0.00399608	0.311662
17.4	6.2	13.9	0.00494012	0.38529
17.5	9.6	12.4	0.00110478	0.086164
17.5	9.3	12.5	0.00133656	0.104241
17.5	9.7	12.3	0.00103434	0.0806698
17.5	9.4	12.5	0.00125585	0.0979465
17.5	9.5	12.4	0.00117861	0.0919217
17.5	9.5	12.4	0.00117861	0.0919217
17.5	9.5	12.4	0.00117861	0.0919217
17.5	9.4	12.5	0.00125585	0.0979465
17.5	9.6	12.4	0.00110478	0.086164
17.5	9.4	12.5	0.00125585	0.0979465
17.5	9.5	12.4	0.00117861	0.0919217
17.5	12	11.3	0.000163108	0.0127211
17.5	9.5	12.5	0.00117861	0.0919217
17.5	9.3	12.6	0.00133656	0.104241
17.5	10	12.2	0.000842727	0.0657259
17.5	9.5	12.4	0.00117861	0.0919217
17.5	9.5	12.4	0.00117861	0.0919217
17.5	10.2	12.1	0.000730736	0.0569915
17.5	9.8	12.2	0.00096722	0.0754353
17.5	9.6	12.4	0.00110478	0.086164
17.5	9.5	12.4	0.00117861	0.0919217
17.5	10.3	12	0.000679226	0.0529741
17.5	9.1	12.6	0.00150841	0.117644
17.5	10.3	11.9	0.000679226	0.0529741
17.5	10.3	11.9	0.000679226	0.0529741
17.5	9.7	12.3	0.00103434	0.0806698
17.5	10.4	11.9	0.000630589	0.0491808
17.5	7.4	13.7	0.00347331	0.27089
17.5	7.4	13.8	0.00347331	0.27089
17.5	7.5	13.7	0.00333897	0.260412
17.5	8	13.4	0.0026923	0.209978
17.5	6.9	13.9	0.00415503	0.324059
17.5	10.5	11.7	0.000584731	0.0456043
17.5	8.6	12.7	0.00199855	0.15587
17.5	5.9	14.5	0.00543362	0.423778
17.5	6.4	13.8	0.00482343	0.376188
17.5	4.4	14.9	0.00648633	0.505881
17.5	5.3	14.5	0.00602484	0.469889
17.5	2	16.4	0.00490669	0.382682
17.5	2.2	16.2	0.0051567	0.402181
17.5	1.4	16.7	0.00410687	0.320303
17.5	0.9	16.9	0.00342579	0.267184
17.5	1	16.8	0.00356086	0.277718
17.5	0.7	17.1	0.00315942	0.246409
17.5	0.9	16.9	0.00342579	0.267184
17.5	1.4	16.7	0.00410687	0.320303
17.5	1.6	16.6	0.00437883	0.341513
17.5	1.4	16.6	0.00410687	0.320303
17.5	2.8	15.8	0.00581562	0.453571
17.5	4.5	14.9	0.00646436	0.504167
17.6	9.1	12.7	0.00154939	0.12084
17.6	9.6	12.5	0.0011348	0.0885051
17.6	9.4	12.6	0.00128998	0.100608
17.6	10.1	12.2	0.000806542	0.0629038
17.6	9.6	12.5	0.0011348	0.0885051
17.6	9.3	12.6	0.00137287	0.107073
17.6	9.4	12.6	0.00128998	0.100608
17.6	9.3	12.7	0.00137287	0.107073
17.6	9.8	12.4	0.0009935	0.077485
17.6	9.7	12.5	0.00106244	0.0828617
17.6	9.3	12.6	0.00137287	0.107073
17.6	10.2	12.2	0.00075059	0.05854
17.6	9.4	12.6	0.00128998	0.100608
17.6	9.4	12.6	0.00128998	0.100608
17.6	9.9	12.4	0.000927918	0.0723701
17.6	9.2	12.7	0.00145934	0.113817
17.6	9.2	12.7	0.00145934	0.113817
17.6	9.9	12.3	0.000927918	0.0723701
17.6	10.2	12.2	0.00075059	0.05854
17.6	10.1	12.2	0.000806542	0.0629038
17.6	9.6	12.4	0.0011348	0.0885051
17.6	10.7	11.9	0.000514581	0.0401331
17.6	11	11.7	0.000404409	0.0315406
17.6	10.7	11.9	0.000514581	0.0401331
17.6	10.1	12.2	0.000806542	0.0629038
17.6	10.6	11.9	0.000556272	0.0433847
17.6	10.2	12.1	0.00075059	0.05854
17.6	10	12.2	0.000865624	0.0675117
17.6	7.4	13.9	0.00356769	0.278251
17.6	8.8	12.8	0.00184096	0.14358
17.6	7.3	13.9	0.00370678	0.289099
17.6	7.5	13.8	0.00342969	0.267488
17.6	8.3	13.4	0.00239558	0.186836
17.6	7.5	13.6	0.00342969	0.267488
17.6	6	14.2	0.00546297	0.426068
17.6	8.6	12.8	0.00205285	0.160105
17.6	6.7	14.1	0.00454669	0.354605
17.6	5.9	14.6	0.00558125	0.435293
17.6	5.8	14.6	0.00569525	0.444183
17.6	6.4	13.9	0.00495448	0.38641
17.6	4.7	15	0.00657135	0.512512
17.6	5.3	14.6	0.00618854	0.482656
17.6	1.8	16.5	0.00477265	0.372228
17.6	1	17.1	0.00365761	0.285264
17.6	1.4	16.8	0.00421846	0.329006
17.6	4.2	15.4	0.0066838	0.521282
17.6	3.3	15.7	0.00638859	0.498258
17.6	5.5	14.5	0.00600791	0.468569
17.6	7.2	13.5	0.00384667	0.300009
17.7	9.6	12.6	0.001165	0.0908607
17.7	9.6	12.6	0.001165	0.0908607
17.7	9.4	12.7	0.00132431	0.103285
17.7	9.5	12.6	0.00124285	0.0969323
17.7	10	12.4	0.000888663	0.0693085
17.7	9.5	12.6	0.00124285	0.0969323
17.7	11.3	11.8	0.000322773	0.0251737
17.7	9.5	12.7	0.00124285	0.0969323
17.7	9.3	12.7	0.00140941	0.109923
17.7	8.5	13.3	0.00222146	0.173256
17.7	9.4	12.6	0.00132431	0.103285
17.7	10.8	11.9	0.000488096	0.0380676
17.7	10.2	12.2	0.000770568	0.0600981
17.7	8.7	13	0.00199696	0.155747
17.7	10.4	12.1	0.000664962	0.0518617
17.7	9.9	12.3	0.000952615	0.0742963
17.7	7.3	14	0.00380544	0.296793
17.7	5.9	14.1	0.0057298	0.446878
17.7	4.9	14.9	0.00664449	0.518216
17.7	5.2	14.5	0.00643643	0.50199
17.7	5.3	14.7	0.00635325	0.495502
17.7	2.1	16.5	0.00530752	0.413944
17.7	1.6	16.7	0.00461752	0.360129
17.7	0.8	17.2	0.00347133	0.270735
17.7	1.4	16.9	0.00433074	0.337763
17.7	4.1	15.4	0.00686024	0.535043
17.7	2.8	16	0.00613262	0.478295
17.7	2.9	15.9	0.00623051	0.485929
17.7	5.1	14.8	0.00651287	0.507951
17.7	5.2	14.7	0.00643643	0.50199
17.8	9.1	12.9	0.00163209	0.12729
17.8	9.2	12.9	0.00153723	0.119891
17.8	9.4	12.8	0.00135882	0.105977
17.8	9.6	12.7	0.00119536	0.0932287
17.8	9.9	12.5	0.000977441	0.0762325
17.8	9.7	12.6	0.00111914	0.0872841
17.8	9.8	12.6	0.00104652	0.0816204
17.8	9.2	12.9	0.00153723	0.119891
17.8	8.9	13.1	0.0018331	0.142967
17.8	9	13	0.00173072	0.134982
17.8	9.5	12.8	0.00127524	0.0994585
17.8	9.8	12.6	0.00104652	0.0816204
17.8	9.1	12.9	0.00163209	0.12729
17.8	9	13	0.00173072	0.134982
17.8	10.1	12.4	0.000849588	0.066261
17.8	9.5	12.7	0.00127524	0.0994585
17.8	9.7	12.6	0.00111914	0.0872841
17.8	9.7	12.6	0.00111914	0.0872841
17.8	9.5	12.7	0.00127524	0.0994585
17.8	7.8	14	0.00318646	0.248518
17.8	10.2	12.3	0.00079065	0.0616643
17.8	10.9	12	0.000462169	0.0360455
17.8	10.4	12.2	0.000682292	0.0532132
17.8	9.6	12.6	0.00119536	0.0932287
17.8	7.4	14.1	0.00375809	0.293101
17.8	9.7	12.5	0.00111914	0.0872841
17.8	10	12.4	0.000911823	0.0711148
17.8	7.4	14.1	0.00375809	0.293101
17.8	7.6	13.9	0.00346882	0.27054
17.8	7.3	14	0.00390461	0.304528
17.8	7	14.2	0.00434786	0.339098
17.8	5.7	14.5	0.00611439	0.476873
17.8	6.4	14.1	0.00521891	0.407033
17.8	4.4	15.2	0.00701815	0.547359
17.8	3	16	0.00648712	0.505943
17.8	1.8	16.6	0.00502737	0.392094
17.8	1.8	16.6	0.00502737	0.392094
17.8	1.1	17.2	0.00399991	0.311961
17.8	0.5	17.6	0.00313754	0.244703
17.8	0.5	17.6	0.00313754	0.244703
17.8	0.5	17.5	0.00313754	0.244703
17.8	0.7	17.3	0.00341846	0.266612
17.8	0.6	17.4	0.00327696	0.255576
17.8	0.6	17.4	0.00327696	0.255576
17.8	0.9	17.3	0.00370668	0.289091
17.8	1.4	17	0.0044436	0.346565
17.8	1.4	17	0.0044436	0.346565
17.8	3	16.1	0.00648712	0.505943
17.8	5.1	14.9	0.0066826	0.521189
17.8	3.8	15.6	0.00698401	0.544696
17.8	5.2	14.8	0.00660417	0.515072
17.8	5.2	14.8	0.00660417	0.515072
17.8	7.7	13.4	0.00332664	0.259451
17.9	9.7	12.7	0.00114769	0.0895104
17.9	9.5	12.8	0.00130777	0.101995
17.9	9.4	12.9	0.00139348	0.10868
17.9	9.1	13	0.00167372	0.130536
17.9	9.1	13	0.00167372	0.130536
17.9	9	13.1	0.00177486	0.138425
17.9	9.2	12.9	0.00157644	0.122949
17.9	9	13	0.00177486	0.138425
17.9	9.3	12.9	0.00148303	0.115664
17.9	9	13.1	0.00177486	0.138425
17.9	10.4	12.4	0.000699695	0.0545705
17.9	10.4	12.4	0.000699695	0.0545705
17.9	9.9	12.6	0.00100237	0.078177
17.9	9.9	12.6	0.00100237	0.078177
17.9	9.5	12.8	0.00130777	0.101995
17.9	8.8	13.2	0.00198868	0.155101
17.9	10.2	12.3	0.000810817	0.0632372
17.9	9.8	12.6	0.00107322	0.0837023
17.9	7.5	14.1	0.00370488	0.288951
17.9	7.3	14.2	0.0040042	0.312296
17.9	7.4	14.2	0.00385395	0.300577
17.9	8.5	13.1	0.00233749	0.182305
17.9	5.6	15.1	0.00638305	0.497826
17.9	6.4	14.6	0.00535203	0.417415
17.9	6.3	14.2	0.00549426	0.428507
17.9	6.4	14.2	0.00535203	0.417415
17.9	5.4	15.2	0.00659078	0.514027
17.9	6	14.3	0.00590132	0.460255
17.9	4.6	15.2	0.0071399	0.556854
17.9	6	14.4	0.00590132	0.460255
17.9	2.8	16.1	0.00645295	0.503278
17.9	0.9	17.5	0.00380122	0.296465
17.9	0.9	17.4	0.00380122	0.296465
17.9	1.1	17.3	0.00410194	0.319918
17.9	1.3	17	0.00440522	0.343572
17.9	1.1	17.2	0.00410194	0.319918
17.9	0.9	17.4	0.00380122	0.296465
17.9	0.7	17.5	0.00350566	0.273413
17.9	0.7	17.5	0.00350566	0.273413
17.9	0.8	17.5	0.00365264	0.284877
17.9	0.9	17.4	0.00380122	0.296465
17.9	1.4	17.1	0.00455695	0.355405
17.9	4	15.8	0.00720837	0.562195
17.9	4.5	15.4	0.00717278	0.559419
17.9	5	15.1	0.00692612	0.540181
18	9.2	13.1	0.00161577	0.126017
18	9.4	13	0.00142825	0.111392
18	9.6	12.9	0.00125644	0.0979923
18	9.3	13	0.00152004	0.118551
18	10	12.7	0.000958414	0.0747485
18	9.7	12.8	0.00117633	0.091744
18	9.2	13	0.00161577	0.126017
18	9.3	13	0.00152004	0.118551
18	9.2	13	0.00161577	0.126017
18	9.5	12.9	0.0013404	0.10454
18	9.4	12.9	0.00142825	0.111392
18	10.7	12.3	0.00056974	0.0444351
18	8.8	13.3	0.0020383	0.158971
18	9.1	13.1	0.00171548	0.133794
18	9.1	13.1	0.00171548	0.133794
18	7.5	14.2	0.00379733	0.296161
18	8.8	13.2	0.0020383	0.158971
18	7.3	14.3	0.00410412	0.320088
18	9.9	12.6	0.00102739	0.0801277
18	7.3	14.3	0.00410412	0.320088
18	7.5	14	0.00379733	0.296161
18	6.8	14.5	0.00488023	0.380619
18	6.7	14.5	0.00503407	0.392616
18	5.6	14.9	0.00654233	0.510249
18	6.4	14.7	0.00548558	0.427831
18	6.4	14.7	0.00548558	0.427831
18	4.8	15.5	0.00722501	0.563493
18	6.4	14.2	0.00548558	0.427831
18	6.3	14.3	0.00563135	0.4392
18	4.8	15.3	0.00722501	0.563493
18	4.6	15.3	0.00731806	0.570749
18	6.4	14.4	0.00548558	0.427831
18	2.8	16.2	0.00661397	0.515836
18	0.5	17.8	0.00329786	0.257206
18	0.5	17.6	0.00329786	0.257206
18	0.7	17.5	0.00359313	0.280235
18	1.9	16.8	0.0054335	0.423769
18	3.9	15.9	0.00736894	0.574718
18	2.8	16.4	0.00661397	0.515836
18	4.3	15.7	0.00739294	0.576589
18	4.5	15.4	0.00735176	0.573378
18	6.5	14.3	0.00533715	0.416255
18.1	9.8	12.8	0.00112684	0.0878841
18.1	10.3	12.6	0.000791316	0.0617162
18.1	9.6	12.9	0.0012871	0.100383
18.1	9.5	13	0.00137311	0.107091
18.1	9.3	13.1	0.00155712	0.121443
18.1	9.5	13	0.00137311	0.107091
18.1	9.7	12.9	0.00120503	0.0939825
18.1	10.3	12.6	0.000791316	0.0617162
18.1	7.5	14.4	0.00388998	0.303387
18.1	7.1	14.1	0.00452213	0.35269
18.1	7.2	14.3	0.00436292	0.340273
18.1	7.6	14.2	0.00373503	0.291302
18.1	7.5	14.3	0.00388998	0.303387
18.1	7.9	14	0.00328247	0.256006
18.1	7.2	14.4	0.00436292	0.340273
18.1	6	14.7	0.00619615	0.48325
18.1	8.4	13.4	0.00258389	0.201522
18.1	5.6	15.2	0.00670196	0.522698
18.1	5.6	15.2	0.00670196	0.522698
18.1	6.3	14.6	0.00576875	0.449916
18.1	5.9	14.6	0.00633031	0.493713
18.1	2.7	16.3	0.00666089	0.519496
18.1	1.9	16.9	0.00556608	0.434109
18.1	1.1	17.5	0.00430688	0.335902
18.1	0.8	17.6	0.00383513	0.299109
18.1	0.6	17.7	0.00352844	0.27519
18.1	0.8	17.7	0.00383513	0.299109
18.1	1.2	17.4	0.00446594	0.348307
18.1	1.4	17.3	0.00478462	0.373161
18.1	1.4	17.3	0.00478462	0.373161
18.1	1.4	17.3	0.00478462	0.373161
18.1	3.4	16.1	0.00731755	0.57071
18.1	6.2	14.5	0.00591494	0.461318
18.1	6.2	14.5	0.00591494	0.461318
18.2	9.5	13.5	0.00140585	0.109645
18.2	8.8	13.4	0.00213782	0.166733
18.2	8.8	13.5	0.00213782	0.166733
18.2	8.9	13.4	0.00202085	0.15761
18.2	9.1	13.3	0.00179924	0.140326
18.2	9.7	13	0.00123376	0.0962236
18.2	9.6	13	0.00131779	0.102777
18.2	9.8	12.9	0.00115371	0.0899798
18.2	9.3	13.2	0.00159426	0.124339
18.2	7.8	14.3	0.00351281	0.273971
18.2	7.8	14.1	0.00351281	0.273971
18.2	7.5	14.5	0.00398274	0.310622
18.2	9	13.4	0.00190797	0.148806
18.2	10.4	12.6	0.000752171	0.0586632
18.2	10.1	12.8	0.000936601	0.0730473
18.2	10	12.8	0.00100521	0.0783983
18.2	7.1	14.3	0.00462997	0.3611
18.2	7.6	14.2	0.00382409	0.298248
18.2	7.6	14.4	0.00382409	0.298248
18.2	7.4	14.4	0.00414299	0.32312
18.2	7.3	14.5	0.00430451	0.335717
18.2	7.9	13.8	0.00336074	0.262111
18.2	5.5	15.3	0.00697672	0.544128
18.2	6.5	14.6	0.00559775	0.436579
18.2	5.5	15.3	0.00697672	0.544128
18.2	6.4	14.5	0.00575342	0.44872
18.2	6	14.6	0.0063439	0.494773
18.2	4.5	15.6	0.00771073	0.601374
18.2	5.9	14.8	0.00648126	0.505486
18.2	5.9	14.8	0.00648126	0.505486
18.2	2.8	16.4	0.00693691	0.541023
18.2	0.9	17.6	0.00408631	0.318699
18.2	0.5	17.9	0.00345888	0.269765
18.2	0.6	17.8	0.00361258	0.281752
18.2	1.2	17.5	0.00457243	0.356613
18.2	1.4	17.4	0.00489871	0.38206
18.2	1.4	17.5	0.00489871	0.38206
18.2	1.8	17.3	0.00554227	0.432252
18.2	2.7	16.7	0.00681972	0.531883
18.2	3.1	16.3	0.00724823	0.565303
18.2	4.6	15.6	0.00767538	0.598617
18.2	5.5	15	0.00697672	0.544128
18.3	9.1	13.4	0.00184115	0.143595
18.3	9.3	13.3	0.00163139	0.127235
18.3	9.1	13.4	0.00184115	0.143595
18.3	10.1	12.9	0.000958417	0.0747488
18.3	10.2	12.8	0.000891929	0.0695633
18.3	9.6	13.1	0.00134849	0.105171
18.3	9.3	13.3	0.00163139	0.127235
18.3	9.4	13.3	0.00153288	0.119553
18.3	9.4	13.3	0.00153288	0.119553
18.3	9.7	13.1	0.0012625	0.0984649
18.3	9.6	13.1	0.00134849	0.105171
18.3	9.4	13.2	0.00153288	0.119553
18.3	7.3	14.7	0.00440478	0.343537
18.3	7.4	14.6	0.00423949	0.330646
18.3	10	12.9	0.00102862	0.0802244
18.3	6	15	0.00649167	0.506298
18.3	6.4	14.9	0.00588743	0.459172
18.3	5.7	15.2	0.00689762	0.537958
18.3	5.5	15.5	0.00713923	0.556802
18.3	5.8	15.3	0.00676769	0.527825
18.3	4.3	16	0.00793452	0.618829
18.3	6.4	14.7	0.00588743	0.459172
18.3	4.3	15.8	0.00793452	0.618829
18.3	4	15.9	0.00792948	0.618435
18.3	1.8	17.1	0.00567136	0.44232
18.3	1.4	17.4	0.00501281	0.390959
18.3	1.4	17.6	0.00501281	0.390959
18.3	1.3	17.4	0.00484591	0.377942
18.3	1.4	17.6	0.00501281	0.390959
18.3	1.5	17.5	0.00517924	0.403939
18.3	1.5	17.5	0.00517924	0.403939
18.3	1.5	17.4	0.00517924	0.403939
18.3	1.4	17.5	0.00501281	0.390959
18.3	1.7	17.5	0.00550895	0.429653
18.3	1.8	17.2	0.00567136	0.44232
18.3	3.2	16.6	0.00750833	0.585589
18.3	5.2	15.3	0.00745015	0.581051
18.3	10	12.6	0.00102862	0.0802244
18.3	7.7	13.9	0.00375278	0.292686
18.4	8.3	14	0.00291141	0.227066
18.4	9.4	13.4	0.00156774	0.122271
18.4	9.8	13.2	0.00120743	0.0941695
18.4	9.6	13.2	0.00137915	0.107563
18.4	9.5	13.3	0.00147131	0.11475
18.4	9.3	13.3	0.00166849	0.130129
18.4	9.4	13.3	0.00156774	0.122271
18.4	10.6	12.7	0.000676052	0.0527266
18.4	10.2	12.9	0.000912212	0.0711452
18.4	7.4	14.7	0.0043359	0.338165
18.4	8.9	13.6	0.00211494	0.164948
18.4	7.5	14.7	0.00416819	0.325085
18.4	7.7	14.5	0.00383811	0.299342
18.4	6.3	15.1	0.00618133	0.482094
18.4	5.4	15.6	0.00741497	0.578308
18.4	6.4	14.6	0.00602131	0.469614
18.4	9.4	13.2	0.00156774	0.122271
18.4	4.6	15.8	0.00803276	0.62649
18.4	4.5	15.8	0.00806976	0.629376
18.4	5.9	14.9	0.00678304	0.529023
18.4	4.5	15.9	0.00806976	0.629376
18.4	7.1	14.4	0.00484555	0.377914
18.4	1.9	17.5	0.00596416	0.465156
18.4	2	17.1	0.00612525	0.47772
18.4	1.7	17.4	0.00563422	0.439424
18.4	1.6	17.4	0.0054663	0.426327
18.4	1.5	17.5	0.00529701	0.413124
18.4	1.4	17.7	0.00512681	0.399849
18.4	0.8	17.9	0.00410942	0.320501
18.4	0.8	17.9	0.00410942	0.320501
18.4	0.7	18.1	0.00394405	0.307604
18.4	0.7	18.1	0.00394405	0.307604
18.4	1.4	17.7	0.00512681	0.399849
18.4	1.5	17.6	0.00529701	0.413124
18.4	3.3	16.4	0.00776422	0.605546
18.4	4.6	15.8	0.00803276	0.62649
18.5	6.3	15.4	0.00631848	0.49279
18.5	8.3	14.2	0.002976	0.232104
18.5	9.2	13.6	0.00181293	0.141394
18.5	9.1	13.6	0.0019248	0.150119
18.5	9.8	13.2	0.00123422	0.0962589
18.5	9.9	13.2	0.00115274	0.0899047
18.5	9.4	13.4	0.00160253	0.124984
18.5	9.6	13.3	0.00140975	0.109949
18.5	9.8	13.3	0.00123422	0.0962589
18.5	9.8	13.2	0.00123422	0.0962589
18.5	10	13.1	0.00107536	0.0838691
18.5	9.4	13.4	0.00160253	0.124984
18.5	9.5	13.4	0.00150395	0.117296
18.5	9.4	13.4	0.00160253	0.124984
18.5	10.3	12.9	0.000866723	0.0675974
18.5	7.2	15	0.00477868	0.372698
18.5	10.2	13	0.000932452	0.0727237
18.5	7.2	15	0.00477868	0.372698
18.5	9	13.6	0.00204112	0.159191
18.5	8.9	13.7	0.00216187	0.168608
18.5	9.9	13.2	0.00115274	0.0899047
18.5	9.7	13.2	0.00131986	0.102938
18.5	7.6	14.7	0.00409095	0.319061
18.5	7.5	14.7	0.00426067	0.332298
18.5	7.7	14.4	0.00392327	0.305984
18.5	6	15.4	0.0067866	0.5293
18.5	4.8	15.8	0.00810659	0.632248
18.5	5.7	15.6	0.00721099	0.562399
18.5	5.7	15.2	0.00721099	0.562399
18.5	4.2	16.1	0.00830322	0.647584
18.5	4.2	16.1	0.00830322	0.647584
18.5	4.8	15.6	0.00810659	0.632248
18.5	2.8	16.7	0.00742099	0.578777
18.5	1.8	17.4	0.00592902	0.462416
18.5	1.2	17.8	0.00489151	0.381498
18.5	0.5	18.1	0.00370025	0.28859
18.5	0.6	18.2	0.00386468	0.301413
18.5	0.8	17.9	0.00420059	0.327612
18.5	1.5	17.7	0.00541454	0.42229
18.5	1.7	17.7	0.00575923	0.449174
18.5	3.3	16.5	0.00793649	0.618982
18.5	4.5	16.2	0.00824881	0.64334
18.5	7.6	14.1	0.00409095	0.319061
18.6	11.7	12.9	0.000280497	0.0218765
18.6	8.9	14.2	0.00220864	0.172256
18.6	8.6	14	0.00260541	0.203201
18.6	9.3	13.6	0.00174241	0.135894
18.6	9.5	13.5	0.00153649	0.119834
18.6	9.8	13.3	0.00126092	0.0983415
18.6	9.7	13.4	0.00134841	0.105165
18.6	9.5	13.4	0.00153649	0.119834
18.6	9.4	13.5	0.0016372	0.127688
18.6	9.4	13.5	0.0016372	0.127688
18.6	9.4	13.5	0.0016372	0.127688
18.6	7.1	15.1	0.00506022	0.394657
18.6	10.8	12.8	0.000603416	0.0470616
18.6	7.7	14.7	0.00400815	0.312604
18.6	9.1	13.6	0.00196644	0.153367
18.6	5.5	15.9	0.00762505	0.594693
18.6	6.4	14.9	0.00628808	0.490419
18.6	6.3	15.1	0.00645518	0.503452
18.6	5	15.4	0.00813747	0.634657
18.6	4.5	15.9	0.00842727	0.657259
18.6	2.9	16.7	0.00770256	0.600737
18.6	2.8	16.8	0.00758154	0.591299
18.6	2.8	16.8	0.00758154	0.591299
18.6	0.5	18.2	0.00378031	0.294834
18.6	0.7	18.2	0.00411878	0.321232
18.6	0.8	18.2	0.00429148	0.3347
18.6	0.8	18.2	0.00429148	0.3347
18.6	1.4	17.9	0.00535394	0.417564
18.6	2.4	17.2	0.0070312	0.548377
18.6	2.9	16.9	0.00770256	0.600737
18.6	4.6	16	0.00838864	0.654246
18.6	5	15.7	0.00813747	0.634657
18.6	8.9	13.3	0.00220864	0.172256
18.7	6.2	15.7	0.00675831	0.527094
18.7	8.9	13.9	0.00225521	0.175888
18.7	8.6	14.1	0.00266034	0.207485
18.7	8.8	14	0.00238575	0.186069
18.7	8.9	13.9	0.00225521	0.175888
18.7	9	13.8	0.00212924	0.166064
18.7	9.3	13.7	0.00177914	0.138759
18.7	9.2	13.8	0.0018912	0.147498
18.7	9.4	13.6	0.00167172	0.13038
18.7	9.3	13.7	0.00177914	0.138759
18.7	9.4	13.7	0.00167172	0.13038
18.7	9.6	13.5	0.00147062	0.114696
18.7	9.4	13.6	0.00167172	0.13038
18.7	9.5	13.6	0.00156889	0.122361
18.7	10	13.3	0.00112179	0.0874902
18.7	9.6	13.5	0.00147062	0.114696
18.7	9.2	13.7	0.0018912	0.147498
18.7	9.3	13.6	0.00177914	0.138759
18.7	9.8	13.4	0.0012875	0.100415
18.7	7.6	15	0.00426758	0.332837
18.7	7.1	15.2	0.00516691	0.402977
18.7	9.4	13.9	0.00167172	0.13038
18.7	9	13.9	0.00212924	0.166064
[truncated: 7,975 more rows]

## Sheet: 5
MAT	MART	CQtrMT	p	p-rel	Calamoideae
10.1	2	9.1	9.02211e-07	6.37144e-05
10.5	1.7	9.5	1.47063e-06	0.000103856
10.7	1.9	9.5	1.9657e-06	0.000138818
11.7	12.6	4.8	2.58877e-07	1.8282e-05
12.6	11.1	6.4	2.05824e-06	0.000145353
12.8	1.6	12	2.29502e-05	0.00162075
13.6	2.1	12.3	5.73429e-05	0.00404958
14.2	8.1	9.7	4.86008e-05	0.0034322
14.4	1.3	13.5	0.000110535	0.00780601
14.5	9.8	9.2	3.01429e-05	0.0021287
14.6	1.4	13.7	0.000135646	0.00957939
14.8	9.8	9.5	3.96755e-05	0.0028019
14.9	9.9	9.6	4.11879e-05	0.0029087
14.9	9.9	9.6	4.11879e-05	0.0029087
15	9.8	9.7	4.74256e-05	0.00334921
15	1.4	14.2	0.000194556	0.0137396
15.2	9.9	9.9	5.35975e-05	0.00378507
15.2	9.9	9.9	5.35975e-05	0.00378507
15.3	10	10	5.53827e-05	0.00391114
15.3	10.1	9.9	5.2474e-05	0.00370573
15.3	9	10.5	9.07268e-05	0.00640716
15.3	15.3	7	1.0047e-06	7.09523e-05
15.4	1.1	14.7	0.000259207	0.0183053
15.5	10.2	10.1	5.88175e-05	0.00415371
15.5	9.1	10.6	0.000102633	0.00724795
15.6	7.2	12	0.000229955	0.0162395
15.6	9.9	10.3	7.51369e-05	0.00530619
15.6	7.3	11.4	0.00022303	0.0157505
15.7	9.7	10.5	9.04782e-05	0.0063896
15.7	9.9	10.4	8.15636e-05	0.00576005
15.8	10	10.5	8.38801e-05	0.00592363
15.8	9.7	10.6	9.81236e-05	0.00692952
15.8	9.8	10.6	9.32033e-05	0.00658204
15.8	10.2	10.4	7.52378e-05	0.00531332
15.9	9.7	10.7	0.000106314	0.00750791
15.9	9.7	10.7	0.000106314	0.00750791
16	10.3	10.5	8.34641e-05	0.00589426
16	10.3	10.5	8.34641e-05	0.00589426
16.1	9.8	10.9	0.000118206	0.00834773
16.1	9.7	10.9	0.000124446	0.00878842
16.1	9.8	10.9	0.000118206	0.00834773
16.1	9.2	11.1	0.000158948	0.011225
16.1	9.1	11.2	0.000166503	0.0117585
16.2	8.6	11.5	0.000224077	0.0158244
16.2	11.8	9.5	3.83034e-05	0.00270499
16.3	1	15.7	0.00052215	0.0368744
16.5	7.1	12.3	0.000479138	0.0338369
16.5	9.8	10.7	0.000160125	0.0113081
16.6	2.7	15.1	0.000835291	0.0589885
16.6	18	7.1	1.48134e-07	1.04613e-05
16.7	9.2	11.7	0.000249174	0.0175968
16.7	8.3	12.1	0.000367247	0.0259351
16.8	9.7	11.6	0.000209567	0.0147997
16.8	2.4	15.5	0.000940074	0.0663883
16.9	1.6	15.9	0.000907447	0.0640842
17	10.7	10.9	0.000138845	0.0098053
17.1	8.7	12.4	0.000412675	0.0291432
17.1	9.1	12.2	0.000345592	0.0244058
17.1	9	12.1	0.000361717	0.0255445
17.2	10	11.8	0.000236291	0.0166869
17.2	8.9	12.4	0.000404809	0.0285877
17.2	10.2	11.7	0.000211945	0.0149676
17.2	2	15.9	0.00118383	0.0836027
17.3	8.8	12.6	0.000452226	0.0319363
17.3	9.4	12.3	0.000343115	0.0242309
17.3	9.8	12	0.000280702	0.0198232
17.3	1	16.8	0.00106332	0.075092
17.3	0.9	16.8	0.00104017	0.0734573
17.4	9.7	12.2	0.000315645	0.022291
17.4	8.9	12.6	0.000462262	0.0326451
17.4	9.1	12.5	0.000422319	0.0298243
17.4	7.6	13.1	0.000766742	0.0541475
17.4	8.5	12.7	0.000548318	0.0387223
17.5	9.5	12.4	0.000372388	0.0262981
17.5	9.1	12.6	0.00045065	0.031825
17.5	9	12.6	0.000471677	0.0333099
17.5	2.2	16.2	0.00147879	0.104433
17.5	0.8	17	0.00115876	0.0818321
17.6	10.1	12.2	0.000290829	0.0205384
17.6	9.6	12.4	0.000377714	0.0266742
17.6	8.8	12.8	0.000549479	0.0388044
17.6	10.2	12.2	0.000275325	0.0194435
17.7	9.4	12.6	0.000444024	0.0313571
17.7	8.7	13	0.000610998	0.0431489
17.7	9	12.8	0.000535551	0.0378207
17.7	10.4	12.2	0.000262147	0.0185129
17.8	10.1	12.4	0.000329585	0.0232754
17.8	9.7	12.6	0.000406923	0.028737
17.8	9.7	12.6	0.000406923	0.028737
17.8	9.6	12.6	0.000428047	0.0302288
17.8	7.1	13.7	0.00115657	0.0816772
17.8	8.6	13.1	0.000678192	0.0478941
17.8	10.4	11.8	0.000278934	0.0196984
17.9	10.4	12.4	0.000296515	0.0209399
17.9	10.4	12.4	0.000296515	0.0209399
17.9	9.9	12.6	0.00038995	0.0275384
17.9	9.9	12.6	0.00038995	0.0275384
17.9	8.8	13.2	0.000661949	0.046747
17.9	6.8	14.1	0.00133749	0.0944542
17.9	11.4	11.4	0.000161039	0.0113726
18	8.8	13.3	0.000703	0.049646
18	9.1	13.1	0.00061465	0.0434068
18	9.1	13.1	0.00061465	0.0434068
18	8.8	13.2	0.000703	0.049646
18	11.5	11.5	0.000160161	0.0113106
18.1	10.3	12.6	0.000353518	0.0249655
18.1	9.5	13	0.000538891	0.0380566
18.1	9.6	12.9	0.000512724	0.0362087
18.1	9.3	13.1	0.000593811	0.0419351
18.1	9.5	13	0.000538891	0.0380566
18.1	0.7	17.7	0.00163763	0.11565
18.2	9.8	12.9	0.000490754	0.0346572
18.2	9	13.4	0.000723525	0.0510955
18.2	10.5	12.6	0.000334439	0.0236182
18.3	10.1	12.9	0.000443151	0.0312954
18.3	9.6	13.1	0.000575541	0.0406449
18.3	9.3	13.3	0.000666563	0.0470728
18.3	9.4	13.3	0.000635256	0.0448619
18.3	9.6	13.1	0.000575541	0.0406449
18.3	0.8	17.9	0.00188232	0.13293
18.3	0.8	17.9	0.00188232	0.13293
18.3	10.5	12.8	0.000354166	0.0250113
18.4	9.8	13.2	0.000549832	0.0388293
18.4	9.6	13.2	0.000608909	0.0430013
18.4	9.5	13.3	0.000639985	0.0451959
18.4	9.3	13.3	0.000705208	0.049802
18.4	8.9	13.6	0.000847738	0.0598675
18.4	10.5	12.8	0.000374699	0.0264614
18.5	9.4	13.4	0.000710374	0.0501668
18.5	9.8	13.3	0.000581156	0.0410414
18.5	9.8	13.2	0.000581156	0.0410414
18.5	9.4	13.4	0.000710374	0.0501668
18.5	9	13.6	0.000856804	0.0605078
18.5	8.9	13.7	0.000896033	0.0632781
18.5	6.7	14.7	0.0019424	0.137173
18.6	9.5	13.5	0.000714301	0.0504441
18.6	9.7	13.4	0.000646077	0.0456261
18.6	9.8	13.3	0.000613679	0.0433382
18.6	10.1	13.2	0.000523286	0.0369546
18.6	9.7	13.4	0.000646077	0.0456261
18.6	9.1	13.6	0.000864422	0.0610457
18.6	2.4	17.3	0.00289817	0.204669
18.6	9	13.2	0.000904754	0.063894
18.7	9.6	13.5	0.000716967	0.0506324
18.7	9.4	13.6	0.000791355	0.0558857
18.7	9.5	13.6	0.000753558	0.0532165
18.7	10	13.3	0.000582646	0.0411466
18.7	9.6	13.5	0.000716967	0.0506324
18.7	9.2	13.7	0.00087055	0.0614785
18.7	9	13.9	0.000954478	0.0674055
18.7	8.9	13.9	0.000998179	0.0704916
18.7	9	13.8	0.000954478	0.0674055
18.7	10.6	13.1	0.000416281	0.0293979
18.7	16.3	9.9	3.81347e-06	0.000269308
18.8	9.2	13.8	0.00091752	0.0647955
18.8	9.4	13.7	0.000834052	0.058901
18.8	9.3	13.8	0.000875156	0.0618038
18.8	9.3	13.8	0.000875156	0.0618038
18.8	9.3	13.8	0.000875156	0.0618038
18.8	9	14	0.00100598	0.0710423
18.8	9.4	13.7	0.000834052	0.058901
18.8	9.1	13.9	0.000961132	0.0678754
18.8	9.5	13.6	0.000794216	0.0560877
18.8	12.6	11.7	0.000115141	0.00813127
18.8	10.7	13.1	0.000413622	0.0292101
18.8	10.8	13.1	0.000389615	0.0275147
18.9	9.3	13.8	0.000921497	0.0650764
18.9	9.2	13.9	0.000966104	0.0682265
18.9	9.2	13.9	0.000966104	0.0682265
18.9	8.8	14.1	0.00115749	0.0817424
18.9	8.9	14.1	0.00110774	0.078229
18.9	9.2	13.9	0.000966104	0.0682265
18.9	8.8	14.1	0.00115749	0.0817424
18.9	1.4	18.1	0.00294739	0.208145
18.9	0.7	18.5	0.00254133	0.17947
18.9	0.7	18.4	0.00254133	0.17947
18.9	10.6	13.3	0.000461973	0.0326247
18.9	17.6	9.4	9.92619e-07	7.0099e-05
19	9	14.1	0.00111427	0.07869
19	8.9	14.2	0.00116529	0.0822928
19	9.2	14	0.00101629	0.0717708
19	10	13.5	0.000680188	0.0480351
19	10	13.6	0.000680188	0.0480351
19	4.9	16	0.00352258	0.248766
19	2.9	17.4	0.00371163	0.262116
19	9.7	13.3	0.00079569	0.0561918
19.1	8.8	14.3	0.00127966	0.0903697
19.1	9.3	14	0.00101875	0.0719447
19.1	10.2	13.6	0.000641191	0.0452811
19.1	6.9	15.2	0.00251612	0.177689
19.1	10.8	13.4	0.000453544	0.0320294
19.2	10.5	13.5	0.000568332	0.0401358
19.2	9.3	14.1	0.00106964	0.0755381
19.2	8.8	14.5	0.00134357	0.0948834
19.2	9.3	14.1	0.00106964	0.0755381
19.2	7.9	14.6	0.00192161	0.135705
19.2	15.8	10.6	8.26414e-06	0.000583616
19.2	17.5	9.8	1.29463e-06	9.14268e-05
19.2	10.6	13.6	0.00053624	0.0378695
19.3	9.3	14.3	0.00112199	0.0792355
19.3	9.8	14	0.000874789	0.0617779
19.3	9	14.5	0.00128971	0.0910798
19.3	8.6	14.6	0.00153492	0.108397
19.3	2.2	18.1	0.00404348	0.285552
19.4	8.8	14.6	0.00147691	0.1043
19.4	8.7	14.7	0.00154196	0.108893
19.4	9.2	14.4	0.00123271	0.0870542
19.4	9.4	14.3	0.00112057	0.0791348
19.4	8.6	14.8	0.00160852	0.113594
19.4	8.7	14.7	0.00154196	0.108893
19.4	8.4	14.9	0.00174602	0.123304
19.4	9	14.5	0.00135155	0.0954469
19.4	5.4	16.7	0.00400285	0.282683
19.4	7.4	15.2	0.00250269	0.176741
19.4	7.1	15.4	0.00274313	0.19372
19.5	8.8	14.7	0.00154626	0.109197
19.5	9	14.6	0.00141501	0.0999283
19.5	9	14.6	0.00141501	0.0999283
19.5	8.7	14.8	0.00161435	0.114006
19.5	9.6	14.3	0.0010629	0.0750623
19.5	8.6	14.9	0.00168404	0.118928
19.5	8.8	14.7	0.00154626	0.109197
19.5	8.7	14.8	0.00161435	0.114006
19.5	8.7	14.8	0.00161435	0.114006
19.5	8.7	14.8	0.00161435	0.114006
19.5	8.9	14.6	0.00147979	0.104504
19.5	9.9	14.1	0.000910888	0.0643272
19.5	7.2	15.4	0.00278776	0.196872
19.5	0.9	19.1	0.00355656	0.251166
19.5	0.6	19.1	0.00331267	0.233942
19.5	0.6	19.1	0.00331267	0.233942
19.5	10.9	13.8	0.000515795	0.0364256
19.5	17.9	9.9	9.30068e-07	6.56816e-05
19.5	18.1	9.8	7.31163e-07	5.1635e-05
19.6	8.6	14.9	0.00176143	0.124393
19.6	9	14.7	0.00148004	0.104521
19.6	6.8	15.8	0.00326784	0.230776
19.6	1.2	18.8	0.003964	0.279939
19.6	2.4	18.2	0.00474095	0.334807
19.6	10.7	14.1	0.000608538	0.0429751
19.7	8.5	15.1	0.00191848	0.135484
19.7	8.5	15.1	0.00191848	0.135484
19.7	8.4	15.2	0.00199796	0.141097
19.7	8.4	15.2	0.00199796	0.141097
19.7	8.5	15.1	0.00191848	0.135484
19.7	8.7	15	0.00176446	0.124606
19.7	8.5	15.1	0.00191848	0.135484
19.7	8.5	15.1	0.00191848	0.135484
19.7	0.6	19.3	0.00362069	0.255694
19.7	10.9	14.1	0.000563754	0.0398125
19.8	8.4	15.3	0.0020858	0.1473
19.8	8.4	15.3	0.0020858	0.1473
19.8	8.4	15.3	0.0020858	0.1473
19.8	8.6	15.2	0.00192155	0.1357
19.8	8.6	15.1	0.00192155	0.1357
19.8	8.6	15.1	0.00192155	0.1357
19.8	8.5	15.2	0.00200283	0.14144
19.8	8.9	15	0.00168849	0.119242
19.8	8.5	15.2	0.00200283	0.14144
19.8	8.6	15.1	0.00192155	0.1357
19.8	8.5	15.2	0.00200283	0.14144
19.8	8.4	15.3	0.0020858	0.1473
19.8	8.5	15.2	0.00200283	0.14144
19.8	8.7	15.1	0.00184203	0.130085
19.8	9.2	14.8	0.0014726	0.103995
19.8	6.9	15.9	0.0034691	0.244989
19.8	1.2	19.1	0.00432433	0.305385
19.8	0.5	19.5	0.00368525	0.260254
19.8	8.7	15	0.00184203	0.130085
19.8	16.4	11	5.79886e-06	0.000409517
19.8	10.6	14.3	0.000704171	0.0497287
19.9	8.5	15.3	0.00208889	0.147518
19.9	9.1	14.9	0.00160888	0.11362
19.9	0.6	19.6	0.00394229	0.278406
19.9	0.6	19.6	0.00394229	0.278406
19.9	2.4	18.5	0.00539414	0.380936
19.9	8.9	15	0.00176105	0.124366
20	1.9	18.9	0.00529342	0.373823
20	0.6	19.7	0.00410778	0.290093
20	0.6	19.6	0.00410778	0.290093
20.1	9.1	15.1	0.00174513	0.123242
20.1	10.3	14.5	0.000946006	0.0668072
20.1	9	15.1	0.00182656	0.128992
20.1	0.8	19.7	0.00448728	0.316893
20.1	9.3	14.8	0.00158903	0.112217
20.2	8.9	15.3	0.00198658	0.140293
20.2	8.4	15.5	0.00245403	0.173304
20.2	6.8	16.3	0.00419424	0.296198
20.2	0.8	19.7	0.00466675	0.329567
20.2	0.6	19.9	0.00444717	0.31406
20.2	2	19	0.00580961	0.410276
20.2	0.6	19.8	0.00444717	0.31406
20.2	0.5	19.9	0.00433585	0.306199
20.2	6.2	16.5	0.00485308	0.342726
20.2	11.1	14.4	0.000611835	0.043208
20.3	1.4	19.5	0.00549191	0.38784
20.3	1.9	19.1	0.0059543	0.420494
20.3	0.6	19.9	0.00462063	0.32631
20.3	11.2	14.4	0.000596808	0.0421468
20.3	11.1	14.5	0.0006357	0.0448933
20.3	17.3	10.9	2.6172e-06	0.000184828
20.3	10.1	14.3	0.00114154	0.0806158
20.4	8.5	15.8	0.0025414	0.179474
20.4	1.9	19.2	0.00618066	0.43648
20.4	3.1	18.6	0.00689153	0.486682
20.4	9.1	15.4	0.00195741	0.138233
20.5	7.2	16.4	0.00418575	0.295599
20.5	7	16.6	0.00443858	0.313454
20.5	6.2	17	0.00542787	0.383318
20.5	1.5	19.6	0.00601818	0.425005
20.5	1.3	19.7	0.00580242	0.409769
20.5	9.3	15.4	0.00184831	0.130528
20.5	15.2	12.1	2.59334e-05	0.00183142
20.5	10.9	14.8	0.000774453	0.0546921
20.6	5.2	17.6	0.00670829	0.473741
20.6	6.9	16.7	0.00472948	0.333997
20.6	6.8	16.7	0.00486007	0.34322
20.6	3.8	18.2	0.00746373	0.527091
20.6	0.6	20.3	0.00515315	0.363917
20.6	0.5	20.3	0.00502417	0.354808
20.6	7.5	16.1	0.00394661	0.278711
20.6	14.1	12.8	7.41992e-05	0.00523997
20.6	15.7	12	1.63759e-05	0.00115647
20.6	14.3	13.1	6.21513e-05	0.00438914
20.7	8.8	15.9	0.00248965	0.17582
20.7	5.4	18	0.00674768	0.476523
20.7	6.9	16.8	0.00489527	0.345705
20.7	6.9	16.8	0.00489527	0.345705
20.7	6.8	16.8	0.00503044	0.355251
20.7	2.2	19.4	0.00714299	0.50444
20.7	1.5	19.8	0.00645365	0.455758
20.7	0.6	20.4	0.0053338	0.376674
20.7	15.7	12.1	1.695e-05	0.00119701
20.7	11	15	0.000780985	0.0551534
20.8	1.3	20	0.00643427	0.45439
20.8	9.9	15.1	0.00151661	0.107103
20.8	14.3	13.1	6.65217e-05	0.00469778
20.9	3.7	18.5	0.00826412	0.583615
20.9	6.8	17	0.00537393	0.379509
20.9	6.8	17.1	0.00537393	0.379509
20.9	1.8	19.8	0.00723695	0.511075
20.9	7.2	16.5	0.00479512	0.338633
20.9	7.7	16.7	0.00408109	0.288208
21	8.2	16.3	0.00351086	0.247938
21	6.8	17.2	0.00554645	0.391692
21	0.6	20.6	0.00588092	0.415312
21	0.5	20.7	0.00573371	0.404916
21	0.6	20.7	0.00588092	0.415312
21	7.1	16.7	0.00509846	0.360055
21	11.8	14.5	0.000511045	0.0360902
21	6.9	17	0.00539741	0.381167
21.1	6.7	17.4	0.00587206	0.414687
21.1	3	19.2	0.00867397	0.612558
21.1	2.4	19.9	0.00829713	0.585945
21.1	12.3	14.2	0.000370141	0.0261394
21.1	11.5	15.1	0.000644851	0.0455395
21.1	11	15.4	0.000887892	0.0627032
21.2	6.9	17.3	0.0057331	0.404873
21.2	1.8	20.2	0.00793382	0.560289
21.2	0.6	20.9	0.00624668	0.441142
21.2	13.8	13.6	0.000116595	0.00823397
21.3	3.8	18.8	0.00931138	0.657572
21.3	4.1	18.7	0.00922709	0.651619
21.3	7	17.3	0.00573693	0.405144
21.3	6.9	17.4	0.00590026	0.416678
21.3	1.4	20.4	0.00764106	0.539614
21.3	1.7	20.3	0.00804091	0.567851
21.3	0.5	21	0.0062679	0.442641
21.3	2.4	19.9	0.0087964	0.621204
21.3	0.5	21	0.0062679	0.442641
21.3	0.6	21	0.00642882	0.454005
21.3	0.9	20.9	0.00690213	0.487431
21.4	8.3	16.7	0.00379545	0.268036
21.4	0.4	21.2	0.00627796	0.443351
21.4	2.4	20	0.00904426	0.638708
21.4	7.3	17.1	0.00539507	0.381001
21.4	12.4	14.4	0.000375011	0.0264834
21.4	15.7	12.9	2.10055e-05	0.00148341
21.5	7.1	17.4	0.00588637	0.415697
21.5	2.1	20.3	0.00898439	0.63448
21.6	8	17	0.00448524	0.316749
21.6	2.3	20.3	0.00943593	0.666368
21.6	1.4	20.7	0.00828166	0.584853
21.6	0.5	21.3	0.00679338	0.47975
21.6	0.5	21.4	0.00679338	0.47975
21.6	6.5	17.6	0.00709542	0.50108
21.6	13.7	14	0.000141569	0.00999765
21.7	7.3	17.8	0.00583069	0.411765
21.7	6.2	17.9	0.00779571	0.550536
21.7	14.5	13.6	7.19284e-05	0.00507961
21.8	0.7	21.3	0.00749864	0.529556
21.8	0.5	21.6	0.0071339	0.503798
21.8	0.6	21.5	0.00731705	0.516732
21.8	0.5	21.6	0.0071339	0.503798
21.8	2.1	21	0.00968213	0.683755
21.8	8.4	16.9	0.00403769	0.285143
21.9	1.1	21.2	0.00839352	0.592753
21.9	1.8	20.9	0.00950976	0.671582
21.9	1	21.4	0.00821765	0.580333
21.9	13.7	14.3	0.000152128	0.0107433
21.9	14.9	13.7	5.20195e-05	0.00367363
22	8	17.5	0.00492735	0.347971
22	1.8	20.9	0.00972201	0.686571
22	0.4	21.7	0.00727013	0.513419
22	2.5	20.6	0.0105735	0.746702
22	6.7	18.3	0.00741241	0.523467
22	12.9	14.8	0.000297503	0.0210097
22	13.1	14.6	0.000254239	0.0179544
22	6.7	18.2	0.00741241	0.523467
22.1	0.4	21.9	0.00742532	0.524378
22.1	7	17.9	0.00697661	0.49269
22.1	14.8	14	5.96701e-05	0.00421392
22.2	1.5	21.3	0.00965215	0.681638
22.2	2.9	20.4	0.0113504	0.801567
22.2	1	21.6	0.00875521	0.618295
22.2	0.3	22	0.00737463	0.520799
22.2	0.4	21.9	0.0075766	0.535062
22.2	0.5	22	0.00777761	0.549257
22.2	7.3	17.8	0.00651108	0.459814
22.2	7.1	18.1	0.00691591	0.488403
22.2	14.5	14.1	8.03218e-05	0.00567235
22.2	14.4	14.3	8.79456e-05	0.00621075
22.3	0.4	22	0.00772361	0.545444
22.3	7.2	18	0.0068435	0.48329
22.3	12.5	15.3	0.000428465	0.0302583
22.3	13.7	14.7	0.000165225	0.0116682
22.3	15.1	13.9	4.66963e-05	0.0032977
22.4	6.1	19.1	0.00923334	0.652061
22.4	6.4	18.8	0.00863765	0.609993
22.4	6.3	18.9	0.00883919	0.624226
22.4	2.5	20.8	0.0114401	0.8079
22.4	3.8	20.1	0.0119954	0.847121
22.4	1.5	21.5	0.0100208	0.707671
22.4	1.2	21.6	0.00947491	0.669121
22.4	2	21.2	0.0108192	0.764058
22.4	0.3	22.2	0.00765629	0.540689
22.4	0.4	22.1	0.00786597	0.555497
22.4	6.6	18.4	0.00822762	0.581037
22.4	13.2	15	0.000253971	0.0179355
22.4	13.8	14.8	0.000154584	0.0109167
22.4	13.7	14.8	0.00016827	0.0118833
22.5	2.4	21.1	0.0115299	0.814245
22.5	1.1	21.8	0.00944626	0.667097
22.5	0.5	22.2	0.00821567	0.580193
22.5	0.4	22.2	0.00800334	0.565198
22.5	0.5	22.3	0.00821567	0.580193
22.5	7.5	18	0.00645361	0.455756
22.5	7.9	17.8	0.00562548	0.397273
22.5	14	14.8	0.000132406	0.00935057
22.5	9.9	17	0.00231707	0.163632
22.6	8.5	17.8	0.00453862	0.320519
22.6	1.4	21.8	0.0101807	0.718967
22.6	0.7	22.2	0.00877816	0.619916
22.6	1.8	21.6	0.010879	0.76828
22.6	0.6	22.3	0.00856558	0.604904
22.6	11.9	15.9	0.00069473	0.049062
22.6	6.6	18.8	0.00850938	0.600935
22.7	6.3	19.1	0.00928384	0.655627
22.7	0.9	22.1	0.009339	0.659523
22.7	0.5	22.4	0.00848085	0.59892
22.7	0.5	22.4	0.00848085	0.59892
22.7	0.5	22.4	0.00848085	0.59892
22.7	0.3	22.5	0.00804143	0.567888
22.7	0.4	22.5	0.00826167	0.583441
22.7	1.8	21.6	0.0110479	0.780209
22.7	4.3	20.3	0.0123577	0.872702
22.7	13.1	15.4	0.000288913	0.0204031
22.7	14	15	0.00013668	0.00965238
22.7	10.1	16.6	0.00214901	0.151763
22.8	6.6	19.1	0.00876733	0.619151
22.8	1.5	21.9	0.0106781	0.754092
22.8	0.5	22.5	0.00860433	0.60764
22.8	0.9	22.3	0.00947498	0.669126
22.8	2.1	21.5	0.0116778	0.824689
22.8	1.9	21.7	0.0113725	0.803129
22.8	1	22.2	0.00968584	0.684017
22.8	12.2	16	0.000579088	0.0408953
22.8	8	18	0.00568089	0.401186
22.8	14.3	14.8	0.00010644	0.0075168
22.8	10	16.7	0.00230115	0.162508
22.8	10.1	16.7	0.0021803	0.153973
22.8	9.7	17	0.00269191	0.190103
22.9	8.4	18.1	0.00493614	0.348591
22.9	5	20.1	0.0119426	0.843392
22.9	2.9	21.1	0.0127276	0.898824
22.9	1.5	22.2	0.0108233	0.764344
22.9	0.6	22.7	0.00894521	0.631713
22.9	5.6	19.7	0.0109607	0.774046
22.9	13	15.5	0.000321525	0.0227062
22.9	12.1	16.1	0.000630451	0.0445226
23	8.6	18.2	0.00460485	0.325196
23	3.9	20.5	0.0130909	0.924484
23	6	19.6	0.0103085	0.72799
23	6.1	19.6	0.0100987	0.713175
23	0.7	22.6	0.00928298	0.655567
23	1.5	22.1	0.01096	0.773997
23	1	22.3	0.00994151	0.702072
23	1.8	21.9	0.0115047	0.812463
23	2.1	21.9	0.011986	0.846457
23	1.5	22.2	0.01096	0.773997
23	1.4	22.4	0.0107662	0.760314
23	0.3	22.8	0.00837387	0.591365
23.1	0.4	22.9	0.00870357	0.614648
23.1	0.3	22.9	0.00847155	0.598264
23.1	0.5	22.9	0.00893447	0.630955
23.1	0.6	22.9	0.00916385	0.647154
23.1	0.6	22.8	0.00916385	0.647154
23.2	6.4	19.6	0.0096597	0.682171
23.2	0.7	22.8	0.00949179	0.670313
23.2	1.4	22.4	0.0110084	0.777415
23.2	0.4	23	0.00879672	0.621227
23.2	3.1	21.5	0.013308	0.939812
23.3	3.9	20.8	0.0135157	0.954486
23.3	2.8	21.8	0.013225	0.933952
23.3	2.8	21.8	0.013225	0.933952
23.3	2.3	22	0.0126649	0.894398
23.3	0.6	22.9	0.00935215	0.660451
23.3	1.8	22.3	0.011878	0.83883
23.3	1.9	22.1	0.0120515	0.85108
23.4	3.8	21	0.0136644	0.964983
23.4	2.3	22.2	0.0127761	0.90225
23.4	1.5	22.4	0.011415	0.806131
23.4	2.1	22.1	0.0124837	0.8816
23.4	1.8	22.4	0.0119823	0.846194
23.4	1.8	22.5	0.0119823	0.846194
23.4	0.4	23.2	0.00896039	0.632785
23.4	0.6	23.1	0.00943425	0.66625
23.4	0.6	23.1	0.00943425	0.66625
23.4	6	19.7	0.0107365	0.758214
23.4	10.9	17.3	0.00146895	0.103737
23.5	6.3	20	0.0101477	0.716636
23.5	7	19.6	0.00848474	0.599195
23.5	6.7	19.7	0.00920718	0.650214
23.5	3.6	21.2	0.0137973	0.974367
23.5	1.4	22.8	0.0113009	0.798072
23.5	1.6	22.6	0.0117015	0.826366
23.5	0.5	23.3	0.00927003	0.654652
23.5	0.7	23.2	0.00974399	0.688123
23.5	2.4	22.3	0.0130096	0.918741
23.5	1.7	22.9	0.0118923	0.839834
23.6	4.4	20.8	0.0135139	0.954355
23.6	6.9	19.7	0.00878617	0.620482
23.6	3.3	21.5	0.0138444	0.977695
23.6	0.3	23.4	0.00885002	0.624991
23.6	2.2	22.2	0.0128204	0.905383
23.6	1.6	22.8	0.0117818	0.832034
23.6	0.5	23.3	0.00933362	0.659143
23.6	2.4	22.2	0.0130988	0.925044
23.6	2.1	22.6	0.0126676	0.894588
23.6	11.2	17.4	0.0012365	0.0873216
23.7	4.5	20.8	0.0134961	0.953095
23.7	4.5	20.8	0.0134961	0.953095
23.7	6.9	19.8	0.00883802	0.624143
23.7	6.2	20.2	0.0105087	0.742126
23.7	3.1	21.9	0.0138364	0.977134
23.7	5.1	20.8	0.0127005	0.896911
23.7	2.2	22.3	0.0128961	0.910726
23.7	1.9	22.8	0.0124092	0.876342
23.7	2.1	22.5	0.0127423	0.899868
23.7	1.5	22.7	0.0116515	0.822835
23.7	0.6	23.3	0.00962974	0.680055
23.7	3.2	21.7	0.013887	0.980703
23.7	2.2	22.4	0.0128961	0.910726
23.7	2	22.6	0.0125799	0.888398
23.7	2	22.6	0.0125799	0.888398
23.7	0.5	23.5	0.0093887	0.663033
23.7	0.5	23.5	0.0093887	0.663033
23.7	0.5	23.5	0.0093887	0.663033
23.7	0.7	23.3	0.00986873	0.696932
23.7	0.7	23.4	0.00986873	0.696932
23.7	0.8	23.4	0.0101052	0.713633
23.7	2.5	22.6	0.0133018	0.939375
23.8	4.5	20.8	0.0135628	0.957807
23.8	3.8	21.4	0.0140165	0.989848
23.8	7	19.8	0.00863584	0.609866
23.8	6.8	20	0.00912696	0.644549
23.8	3.4	22	0.0140226	0.990283
23.8	3.5	21.4	0.0140387	0.991415
23.8	6.2	20.3	0.0105606	0.745795
23.8	5.1	21.1	0.0127633	0.901345
23.8	1.5	22.9	0.0117091	0.826903
23.8	0.4	23.6	0.00919127	0.64909
23.8	0.6	23.4	0.00967735	0.683417
23.8	1.7	22.9	0.012104	0.854791
23.8	2	22.7	0.0126421	0.89279
23.8	0.4	23.6	0.00919127	0.64909
23.8	0.5	23.6	0.00943512	0.666311
23.8	0.4	23.6	0.00919127	0.64909
23.8	0.5	23.6	0.00943512	0.666311
23.8	0.8	23.4	0.0101552	0.717161
23.8	5.6	20.5	0.0118578	0.837399
23.8	11.4	17.5	0.00109892	0.0776062
23.9	4.5	21	0.0136169	0.961627
23.9	7	19.9	0.00867028	0.612297
23.9	6.6	20.2	0.00965219	0.68164
23.9	6.5	20.2	0.0098939	0.69871
23.9	5.2	21.1	0.012648	0.893208
23.9	2.1	22.6	0.0128564	0.907923
23.9	1	23.3	0.0106634	0.753053
23.9	0.3	23.7	0.00898193	0.634306
23.9	1.7	23	0.0121523	0.858199
23.9	0.5	23.7	0.00947274	0.668967
23.9	0.5	23.7	0.00947274	0.668967
23.9	0.6	23.6	0.00971594	0.686142
23.9	0.9	23.5	0.0104313	0.736659
23.9	6.4	20.3	0.0101332	0.71561
23.9	10.3	18	0.00214945	0.151794
24	7.8	19.6	0.00674157	0.476092
24	7.1	20	0.00844876	0.596654
24	7.1	20	0.00844876	0.596654
24	7	20	0.00869656	0.614154
24	6.5	20.3	0.0099239	0.700828
24	6.4	20.4	0.0101639	0.71778
24	1.1	23.3	0.0109246	0.771501
24	3.4	22	0.0141212	0.997246
24	2.1	22.7	0.0128954	0.910675
24	0.4	23.7	0.0092559	0.653654
24	2.3	22.6	0.0131974	0.932006
24	0.7	23.6	0.00998725	0.705302
24	0.3	23.8	0.00900916	0.636229
24	1.5	23.2	0.0117915	0.832717
24	2.2	22.8	0.013051	0.921663
24	1.1	23.4	0.0109246	0.771501
24	0.8	23.6	0.0102266	0.722203
24	1.4	23.3	0.011583	0.817996
24	9.7	18.4	0.00297258	0.209924
24	6.6	20.2	0.00968145	0.683707
24.1	6.3	20.6	0.0104227	0.736053
24.1	3	22.1	0.013969	0.986492
24.1	2.4	22.9	0.0133621	0.943634
24.1	2	23.1	0.0127574	0.900934
24.1	1.6	23.1	0.0120186	0.848755
24.1	0.9	23.5	0.0104846	0.740427
24.1	0.6	23.7	0.00976563	0.689652
24.1	0.4	23.9	0.00927512	0.655012
24.1	1.4	23.4	0.0116071	0.819695
24.1	1.9	23.2	0.0125843	0.888708
24.1	2	23.1	0.0127574	0.900934
24.1	2.4	22.7	0.0133621	0.943634
24.1	2.3	23.1	0.0132248	0.933941
24.2	3.8	21.8	0.0141602	1
24.2	6.2	20.7	0.0106689	0.753444
24.2	3.1	22.2	0.0140475	0.992035
24.2	2.8	22.7	0.0138252	0.97634
24.2	3.1	22.4	0.0140475	0.992035
24.2	3.1	22.4	0.0140475	0.992035
24.2	2.1	23	0.0129367	0.913591
24.2	1.5	23.3	0.0118292	0.835384
24.2	0.8	23.7	0.0102593	0.724516
24.2	2.5	22.7	0.0135046	0.953701
24.2	0.4	23.9	0.00928554	0.655747
24.2	2	23	0.0127718	0.901946
24.2	0.9	23.7	0.0104964	0.741258
24.2	0.5	24	0.00953188	0.673144
24.2	2.1	23.1	0.0129367	0.913591
24.2	0.5	24	0.00953188	0.673144
24.2	2.5	22.9	0.0135046	0.953701
24.2	2.4	22.8	0.0133771	0.944693
24.2	2.3	23.2	0.0132397	0.93499
24.2	2.2	23.2	0.0130928	0.924615
24.2	3.2	22.5	0.0140988	0.995659
24.2	10.8	17.9	0.0016174	0.114221
24.3	7.8	19.9	0.00676431	0.477698
24.3	3.9	22.3	0.0141316	0.997976
24.3	2.6	22.9	0.0136243	0.962154
24.3	0.4	24.1	0.00928711	0.655859
24.3	2.3	22.9	0.0132419	0.935149
24.3	1.4	23.6	0.0116221	0.820755
24.3	0.4	24.1	0.00928711	0.655859
24.3	1.3	23.6	0.0114071	0.805572
24.3	1.6	23.5	0.0120341	0.849853
24.3	0.5	24.1	0.0095335	0.673259
24.3	6.5	20.7	0.00995737	0.703192
24.3	6.5	20.5	0.00995737	0.703192
24.4	6	21.1	0.0111193	0.785247
24.4	3.2	22.3	0.0140901	0.99505
24.4	1.4	23.6	0.011613	0.820113
24.4	1.8	23.2	0.0124095	0.876364
24.4	2.1	23	0.0129287	0.913032
24.4	2.1	23.2	0.0129287	0.913032
24.4	2.2	23.2	0.0130847	0.924049
24.4	2.2	23	0.0130847	0.924049
24.4	2	23.3	0.012764	0.901394
24.4	2.6	23.1	0.0136137	0.961402
24.4	2	23.2	0.012764	0.901394
24.4	2	23.3	0.012764	0.901394
24.4	0.5	24.1	0.00952605	0.672732
24.4	0.5	24.2	0.00952605	0.672732
24.4	0.6	24.1	0.00977061	0.690003
24.4	0.6	24.1	0.00977061	0.690003
24.4	0.6	24.1	0.00977061	0.690003
24.4	2.7	23.1	0.0137206	0.96895
24.4	2.8	23.3	0.0138167	0.975742
24.4	3.8	22.9	0.0141516	0.999388
24.4	3.1	22.7	0.0140389	0.991428
24.5	6	21.1	0.0111	0.783886
24.5	5.2	21.5	0.0126972	0.896678
24.5	5.2	21.5	0.0126972	0.896678
24.5	3.2	22.4	0.0140657	0.993325
24.5	2.4	23	0.0133457	0.942479
24.5	1.6	23.6	0.0120039	0.847716
24.5	2.3	23.1	0.0132086	0.932798
24.5	1.1	23.9	0.0109339	0.772157
24.5	1.1	23.9	0.0109339	0.772157
24.5	1.3	23.9	0.0113784	0.803547
24.5	1.4	23.8	0.0115929	0.818691
24.5	2.1	23.2	0.0129063	0.91145
24.5	0.5	24.2	0.00950954	0.671566
24.5	1.2	23.9	0.0111586	0.788025
24.5	2.3	23.1	0.0132086	0.932798
24.6	3.1	22.6	0.0139769	0.987054
24.6	4.8	21.6	0.0132749	0.937478
24.6	3.1	22.6	0.0139769	0.987054
24.6	2.4	23.1	0.0133099	0.93995
24.6	2.9	22.8	0.0138407	0.977431
24.6	1	23.9	0.0106761	0.753949
24.6	0.4	24.4	0.00923891	0.652454
24.6	1.2	24	0.0111287	0.78591
24.6	2	23.3	0.0127076	0.897417
24.6	0.7	24.2	0.00996892	0.704008
24.6	0.9	24.1	0.0104437	0.737536
24.6	2.3	23.7	0.0131732	0.930295
24.6	2.1	23.6	0.0128717	0.909004
24.6	2.2	23.5	0.013027	0.919972
24.6	1.1	24.1	0.0109046	0.770085
24.6	2.4	23.4	0.0133099	0.93995
24.6	4.9	21.6	0.0131357	0.927645
24.6	4.2	22.3	0.0138961	0.981348
24.6	8.1	20	0.00603271	0.426031
24.6	13	18.2	0.000349644	0.024692
24.7	3.2	22.6	0.013977	0.987061
24.7	4.2	22.4	0.0138456	0.977783
24.7	2	23.6	0.0126615	0.894157
24.7	2.6	23.2	0.0135044	0.953683
24.7	1.6	23.9	0.0119282	0.84237
24.7	0.4	24.5	0.00920535	0.650084
24.7	0.4	24.4	0.00920535	0.650084
24.7	1.2	24	0.0110882	0.783055
24.7	1.8	23.7	0.0123099	0.869328
24.7	0.6	24.4	0.00969217	0.684464
24.7	0.8	24.3	0.0101707	0.718259
24.7	0.9	24.2	0.0104057	0.734857
24.7	2.7	23.3	0.0136104	0.961171
24.8	5.9	21.5	0.0111982	0.79082
24.8	5.3	21.8	0.0123861	0.874713
24.8	2.5	23.2	0.0133267	0.941134
24.8	1.8	23.9	0.0122535	0.865345
24.8	2.2	23.6	0.0129202	0.912431
24.8	1.8	23.8	0.0122535	0.865345
24.8	0.5	24.4	0.00940628	0.664274
24.8	1.1	24.1	0.0108152	0.763773
24.8	1.4	24.2	0.011467	0.809801
24.8	1.3	24.2	0.0112549	0.794821
24.8	1.9	23.7	0.0124324	0.877982
24.8	1.9	23.7	0.0124324	0.877982
24.8	1.5	24.1	0.0116734	0.824375
24.8	2.1	23.6	0.0127662	0.901552
24.8	0.7	24.4	0.0098872	0.698237
24.8	0.9	24.3	0.0103581	0.73149
24.8	0.9	24.4	0.0103581	0.73149
24.8	0.9	24.4	0.0103581	0.73149
24.8	0.9	24.3	0.0103581	0.73149
24.9	5.2	21.9	0.0124899	0.882038
24.9	2.2	23.7	0.0128488	0.907386
24.9	3.5	22.7	0.0139184	0.98292
24.9	2.8	23.1	0.0135676	0.958147
24.9	1.2	24.2	0.0109764	0.775158
24.9	1.3	24.2	0.0111926	0.790427
24.9	1.9	23.8	0.0123637	0.873128
24.9	1.4	24.3	0.0114036	0.805324
24.9	2	23.7	0.0125338	0.88514
24.9	0.8	24.5	0.0100682	0.711016
24.9	1.2	24.2	0.0109764	0.775158
25	5.3	22	0.0122379	0.864244
25	2.6	23.3	0.0132816	0.937953
25	1.7	24	0.0119226	0.841979
25	3.4	22.8	0.0138125	0.97544
25	3.4	23	0.0138125	0.97544
25	3.5	22.8	0.0138283	0.976555
25	1.3	24.3	0.0111202	0.785309
25	1.2	24.3	0.0109053	0.770139
25	1.8	24	0.0121068	0.854988
25	0.4	24.7	0.00905351	0.639361
25	1.9	23.9	0.0122836	0.867474
25	0.7	24.6	0.00976887	0.68988
25	1.5	24.3	0.0115336	0.814509
25	0.6	24.7	0.0095323	0.673174
25	0.7	24.7	0.00976887	0.68988
25	0.7	24.6	0.00976887	0.68988
25	0.9	24.5	0.0102341	0.722736
25	1	24.5	0.0104619	0.73882
25	1	24.5	0.0104619	0.73882
25	2.6	24.1	0.0132816	0.937953
25	1.9	24.2	0.0122836	0.867474
25	10.3	19.5	0.00210882	0.148925
25.1	5	22	0.012632	0.892076
25.1	4.8	22.4	0.012912	0.911848
25.1	2.5	23.5	0.0130695	0.922969
25.1	1.8	24	0.012017	0.848643
25.1	1.6	24.1	0.0116444	0.822328
25.1	2.5	23.6	0.0130695	0.922969
25.1	4.5	22.3	0.0132604	0.93645
25.1	0.7	24.6	0.00969637	0.684761
25.1	0.7	24.6	0.00969637	0.684761
25.1	1.4	24.4	0.0112457	0.794172
25.1	1.4	24.4	0.0112457	0.794172
25.1	2.1	23.9	0.0125198	0.884152
25.1	1.7	24.1	0.0118341	0.835731
25.1	2	23.9	0.0123602	0.872882
25.1	1.9	24	0.0121925	0.861037
25.1	1.4	24.6	0.0112457	0.794172
25.1	0.6	24.8	0.00946156	0.668178
25.1	1.6	24.2	0.0116444	0.822328
25.1	2	24	0.0123602	0.872882
25.1	0.6	24.8	0.00946156	0.668178
25.1	0.5	24.9	0.00922473	0.651453
25.1	0.9	24.6	0.0101582	0.717372
25.2	5.4	22.1	0.0118695	0.838227
25.2	2	24	0.0122568	0.86558
25.2	3.4	23.1	0.0135953	0.960101
25.2	3.3	23.2	0.0135684	0.958205
25.2	1.3	24.5	0.0109453	0.77296
25.2	1.2	24.6	0.0107339	0.758028
25.2	2	24	0.0122568	0.86558
25.2	1.9	24.1	0.0120905	0.853833
25.2	1.4	24.5	0.0111516	0.787528
25.2	1.4	24.5	0.0111516	0.787528
25.2	1.4	24.5	0.0111516	0.787528
25.2	1.7	24.2	0.0117351	0.828739
25.2	1.7	24.3	0.0117351	0.828739
25.2	2.1	24.1	0.0124151	0.876755
25.2	0.7	24.9	0.00961526	0.679032
25.2	0.8	24.8	0.00984566	0.695303
25.2	0.8	24.8	0.00984566	0.695303
25.2	1	24.7	0.0102974	0.727202
25.2	3	24	0.0134208	0.94778
25.2	6.5	21.2	0.00955426	0.674725
25.3	5	22.4	0.0124097	0.876377
25.3	2.1	24.1	0.0122995	0.868593
25.3	1.8	24.2	0.0118055	0.833709
25.3	1.4	24.4	0.0110478	0.780196
25.3	1.4	24.4	0.0110478	0.780196
25.3	0.7	24.9	0.00952574	0.67271
25.3	1	24.7	0.0102015	0.720432
25.3	1.3	24.5	0.0108434	0.765764
25.3	2.4	23.7	0.0127182	0.898163
25.3	1.3	24.7	0.0108434	0.765764
25.3	2.2	24	0.0124479	0.879073
25.3	2	24.1	0.0121427	0.857521
25.3	1.9	24.2	0.0119779	0.845884
25.3	1.9	24.2	0.0119779	0.845884
25.3	0.6	25	0.00929506	0.65642
25.3	2.3	23.9	0.0125876	0.888938
25.3	2.1	24	0.0122995	0.868593
25.3	2.4	23.9	0.0127182	0.898163
25.3	0.7	25	0.00952574	0.67271
25.3	2.5	23.9	0.0128395	0.906727
25.3	0.8	24.9	0.009754	0.68883
25.3	1	24.8	0.0102015	0.720432
25.3	0.9	24.8	0.0099794	0.704748
25.3	1.7	24.5	0.0116259	0.821024
25.3	7.6	20.9	0.00688709	0.486368
25.4	4.1	23	0.0132041	0.932479
25.4	1.6	24.4	0.0113222	0.799574
25.4	1.5	24.4	0.0111313	0.786094
25.4	3.4	23.2	0.0133306	0.941411
25.4	4	23	0.0132553	0.936091
25.4	3.3	23.4	0.0133043	0.939551
25.4	1.2	24.7	0.0105249	0.743272
25.4	1.2	24.6	0.0105249	0.743272
25.4	3.5	23.3	0.0133458	0.942487
25.4	1.1	24.9	0.010313	0.728306
25.4	1.3	24.7	0.0107322	0.757913
25.4	0.9	25	0.00987708	0.697522
25.4	2.1	24.2	0.0121734	0.859687
25.4	1.5	24.6	0.0111313	0.786094
25.4	1	24.8	0.0100969	0.713045
25.4	2.1	24.2	0.0121734	0.859687
25.4	2	24.2	0.0120182	0.848729
25.4	0.5	25.1	0.00896948	0.633427
25.4	2.2	24.1	0.0123203	0.87006
25.4	2.4	24	0.0125878	0.888954
25.4	0.8	25	0.00965399	0.681768
25.4	0.8	24.9	0.00965399	0.681768
25.4	2.1	24.3	0.0121734	0.859687
25.4	0.9	24.9	0.00987708	0.697522
25.4	1.6	24.6	0.0113222	0.799574
25.4	1.1	24.9	0.010313	0.728306
25.4	1.8	24.5	0.0116845	0.825161
25.5	5.3	22.5	0.0116788	0.824757
25.5	5.2	22.6	0.011842	0.836286
25.5	4.9	22.7	0.012284	0.867496
25.5	2.6	23.9	0.0126748	0.895097
25.5	1.6	24.6	0.0111954	0.790623
25.5	1.5	24.6	0.0110067	0.777294
25.5	1.4	24.6	0.0108121	0.763552
25.5	1.3	24.6	0.0106121	0.749428
25.5	0.7	25	0.00932253	0.658359
25.5	0.7	25	0.00932253	0.658359
25.5	3.4	23.4	0.0131814	0.930872
25.5	0.4	25.3	0.00863985	0.610149
25.5	1.4	24.6	0.0108121	0.763552
25.5	0.7	25	0.00932253	0.658359
25.5	2.4	24	0.0124469	0.879003
25.5	1.4	24.7	0.0108121	0.763552
25.5	1.5	24.7	0.0110067	0.777294
25.5	0.9	25	0.00976651	0.689713
25.5	1.1	24.9	0.0101975	0.720152
25.5	1.9	24.3	0.0117224	0.827839
25.5	2	24.3	0.0118837	0.839228
25.5	0.5	25.3	0.00886907	0.626336
25.5	2.1	24.3	0.0120371	0.850063
25.5	0.8	25.1	0.00954592	0.674135
25.5	1.5	24.7	0.0110067	0.777294
25.5	2.6	24	0.0126748	0.895097
25.5	2.1	24.8	0.0120371	0.850063
25.5	1	25	0.00998386	0.705063
25.5	3.3	23.7	0.0131553	0.929033
25.5	6.2	21.6	0.00992706	0.701052
25.6	5.2	22.6	0.0116983	0.826137
25.6	4.9	22.8	0.0121349	0.856968
25.6	2	24.5	0.0117394	0.829043
25.6	1.3	24.9	0.0104833	0.740333
25.6	3.2	23.6	0.0129592	0.915181
25.6	3.4	23.6	0.0130214	0.919575
25.6	3.4	23.5	0.0130214	0.919575
25.6	3.4	23.5	0.0130214	0.919575
25.6	0.4	25.4	0.008535	0.602744
25.6	3.3	23.6	0.0129957	0.917758
25.6	1	24.9	0.00986269	0.696506
25.6	0.8	25	0.00943007	0.665954
25.6	3.4	23.6	0.0130214	0.919575
25.6	2.4	24	0.0122958	0.868335
25.6	2.2	24.3	0.0120345	0.849879
25.6	0.9	25.1	0.00964798	0.681343
25.6	2.1	24.4	0.011891	0.839747
25.6	2	24.5	0.0117394	0.829043
25.6	0.7	25.2	0.00920939	0.650369
25.6	0.7	25.2	0.00920939	0.650369
25.6	0.7	25.2	0.00920939	0.650369
25.6	2	24.6	0.0117394	0.829043
25.6	0.8	25.2	0.00943007	0.665954
25.6	0.9	25.1	0.00964798	0.681343
25.6	2.2	24.8	0.0120345	0.849879
25.6	1.1	25.1	0.0100738	0.711412
25.6	0.4	25.4	0.008535	0.602744
25.6	3.3	24.1	0.0129957	0.917758
25.6	7.4	21.3	0.00710787	0.50196
25.7	4.9	22.8	0.0119762	0.845762
25.7	4	23.4	0.0127785	0.902421
25.7	1.6	24.8	0.0109149	0.770814
25.7	1.3	25	0.0103462	0.730652
25.7	0.5	25.4	0.00864686	0.610644
25.7	3.4	23.6	0.0128511	0.90755
25.7	3.3	23.7	0.0128257	0.905757
25.7	2.4	24.2	0.012135	0.85698
25.7	2.1	24.4	0.0117355	0.828766
25.7	0.7	25.3	0.00908896	0.641865
25.7	0.5	25.4	0.00864686	0.610644
25.7	0.5	25.4	0.00864686	0.610644
25.7	2.2	24.4	0.0118771	0.838765
25.7	2.4	24.4	0.012135	0.85698
25.7	2.2	24.7	0.0118771	0.838765
25.7	1	25.2	0.00973372	0.687398
25.7	1.1	25.1	0.00994204	0.702109
25.7	1.1	25.2	0.00994204	0.702109
25.7	2.8	24.2	0.0125416	0.885688
25.7	1.7	24.8	0.0110928	0.783378
25.7	3.9	24.1	0.0128173	0.905161
25.7	2.7	24.2	0.0124543	0.879523
25.7	2.5	24.3	0.0122507	0.865151
25.7	4.3	23.5	0.0125996	0.889785
25.7	6.8	21.8	0.00836445	0.5907
25.8	4	23.5	0.0125994	0.889773
25.8	2	24.5	0.0114235	0.806734
25.8	0.9	25.3	0.00938836	0.663008
25.8	1	25.2	0.00959729	0.677763
25.8	1	25.2	0.00959729	0.677763
25.8	1.1	25.2	0.00980269	0.692269
25.8	0.9	25.3	0.00938836	0.663008
25.8	0.5	25.5	0.00852567	0.602085
25.8	0.7	25.3	0.00896157	0.632868
25.8	1	25.2	0.00959729	0.677763
25.8	1	25.2	0.00959729	0.677763
25.8	0.7	25.3	0.00896157	0.632868
25.8	0.5	25.4	0.00852567	0.602085
25.8	2.5	24.2	0.012079	0.853025
25.8	2.4	24.3	0.011965	0.844969
25.8	2.2	24.4	0.0117106	0.827009
25.8	0.9	25.3	0.00938836	0.663008
25.8	0.9	25.3	0.00938836	0.663008
25.8	1.4	25	0.0103934	0.733988
25.8	0.6	25.5	0.00874455	0.617542
25.8	2	24.8	0.0114235	0.806734
25.8	0.9	25.3	0.00938836	0.663008
25.8	0.9	25.3	0.00938836	0.663008
25.8	2.4	24.6	0.011965	0.844969
25.8	2.4	24.5	0.011965	0.844969
25.8	2.3	24.6	0.0118421	0.83629
25.8	2.1	24.7	0.011571	0.81715
25.8	2.8	24.3	0.0123658	0.873274
25.8	3.3	24.3	0.012646	0.893062
25.8	2	24.8	0.0114235	0.806734
25.8	3.9	24	0.0126376	0.892474
25.8	1.9	25	0.0112685	0.795786
25.8	6.7	22	0.00846787	0.598003
25.9	4	23.6	0.012411	0.876467
25.9	3.3	24	0.0124569	0.879707
25.9	3.3	24	0.0124569	0.879707
25.9	3.3	24	0.0124569	0.879707
25.9	2.2	24.5	0.0115355	0.814642
25.9	1	25.3	0.00945377	0.667628
25.9	1.1	25.3	0.00965609	0.681916
25.9	0.6	25.5	0.00861378	0.608307
25.9	1.1	25.2	0.00965609	0.681916
25.9	0.7	25.4	0.00882755	0.623404
25.9	0.3	25.7	0.00796304	0.562352
25.9	2.3	24.5	0.011665	0.823783
25.9	2.1	24.7	0.011398	0.804929
25.9	1.3	25.2	0.0100486	0.709637
25.9	1.3	25.2	0.0100486	0.709637
25.9	1.3	25.1	0.0100486	0.709637
25.9	0.8	25.4	0.00903908	0.638343
25.9	0.7	25.5	0.00882755	0.623404
25.9	2.3	24.5	0.011665	0.823783
25.9	2.3	24.6	0.011665	0.823783
25.9	2.3	24.6	0.011665	0.823783
25.9	0.8	25.5	0.00903908	0.638343
25.9	0.8	25.4	0.00903908	0.638343
25.9	0.9	25.3	0.00924796	0.653093
25.9	2.7	24.3	0.0120961	0.854227
25.9	2.1	24.8	0.011398	0.804929
25.9	0.9	25.4	0.00924796	0.653093
25.9	2.4	24.6	0.011786	0.832332
25.9	1.2	25.3	0.00985452	0.695929
25.9	2.6	24.5	0.0120018	0.847573
25.9	3.9	24.3	0.0124487	0.879128
25.9	1.5	25.2	0.0104223	0.736024
25.9	1.9	25.1	0.0111	0.783885
25.9	3.8	24.1	0.012476	0.881061
26	3.7	23.9	0.0122945	0.86824
26	1.8	24.9	0.0107664	0.760324
26	4.9	23	0.0114469	0.808382
26	0.4	25.7	0.00805111	0.568571
26	2	24.7	0.0110739	0.78204
26	1.1	25.4	0.00950264	0.671079
26	1.1	25.3	0.00950264	0.671079
26	1	25.4	0.00930353	0.657018
26	0.8	25.5	0.00889543	0.628198
26	1	25.4	0.00930353	0.657018
26	0.6	25.7	0.00847689	0.59864
26	2.6	24.4	0.0118111	0.834103
26	0.7	25.6	0.00868726	0.613497
26	0.7	25.6	0.00868726	0.613497
26	2.1	24.8	0.0112169	0.792137
26	2.3	24.7	0.0114796	0.810692
26	2.3	24.7	0.0114796	0.810692
26	0.9	25.4	0.00910099	0.642714
26	2.7	24.4	0.0119038	0.840651
26	2.3	24.7	0.0114796	0.810692
26	2.4	24.6	0.0115987	0.819105
26	2.5	24.6	0.0117093	0.826915
26	0.9	25.5	0.00910099	0.642714
26	2.3	24.8	0.0114796	0.810692
26	1	25.5	0.00930353	0.657018
26	2.4	24.6	0.0115987	0.819105
26	1.1	25.4	0.00950264	0.671079
26	2.4	24.8	0.0115987	0.819105
26	2.3	24.8	0.0114796	0.810692
26	2.4	24.7	0.0115987	0.819105
26	1.8	25.1	0.0107664	0.760324
26	2	25.1	0.0110739	0.78204
26	3.8	24.2	0.0122778	0.867059
26.1	8.1	21.5	0.00516864	0.365011
26.1	1.6	25.2	0.0102569	0.724349
26.1	4.7	23.4	0.0114845	0.811039
26.1	1.5	25.3	0.010084	0.712137
26.1	1	25.6	0.00914696	0.645961
26.1	1.6	25.2	0.0102569	0.724349
26.1	2	24.8	0.0108875	0.768879
26.1	2	24.8	0.0108875	0.768879
26.1	1	25.5	0.00914696	0.645961
26.1	1.2	25.4	0.0095347	0.673344
26.1	1.4	25.2	0.00990576	0.699547
26.1	0.5	25.8	0.00812562	0.573833
26.1	0.7	25.6	0.00854106	0.603172
26.1	0.8	25.6	0.00874573	0.617626
26.1	2	24.9	0.0108875	0.768879
26.1	1.1	25.4	0.00934272	0.659785
26.1	1.2	25.4	0.0095347	0.673344
26.1	2.3	24.8	0.0112864	0.797049
26.1	2.2	24.8	0.0111612	0.788204
26.1	2.4	24.8	0.0114035	0.80532
26.1	2	25.1	0.0108875	0.768879
26.1	1	25.5	0.00914696	0.645961
26.1	2.8	24.4	0.0117855	0.832298
26.1	2.1	25	0.0110281	0.778807
26.1	2.3	24.9	0.0112864	0.797049
26.1	2.4	24.8	0.0114035	0.80532
26.1	2.5	24.9	0.0115123	0.812999
26.1	2.9	24.5	0.0118582	0.837433
26.1	3.2	24.4	0.0120187	0.848767
26.1	2.2	24.8	0.0111612	0.788204
26.1	2.9	24.7	0.0118582	0.837433
26.1	1.9	25.3	0.0107398	0.758445
26.2	2.5	24.6	0.0113077	0.798556
26.2	3.6	24.1	0.0118791	0.838906
26.2	3.3	24.3	0.0118385	0.836036
26.2	3	24.5	0.0117097	0.82694
26.2	1.9	25.1	0.010549	0.744972
26.2	1.9	25	0.010549	0.744972
26.2	1.2	25.6	0.00936532	0.661382
26.2	2.1	25	0.0108322	0.764971
26.2	1.7	25.2	0.0102389	0.723077
26.2	1	25.6	0.00898446	0.634485
26.2	0.8	25.7	0.00859036	0.606654
26.2	2.5	25.2	0.0113077	0.798556
26.2	2.2	24.9	0.0109629	0.774201
26.2	0.9	25.6	0.00878887	0.620673
26.2	1.2	25.5	0.00936532	0.661382
26.2	0.9	25.6	0.00878887	0.620673
26.2	0.6	25.8	0.00818617	0.57811
26.2	0.5	25.9	0.00798127	0.563639
26.2	1.2	25.4	0.00936532	0.661382
26.2	0.5	25.9	0.00798127	0.563639
26.2	0.5	25.9	0.00798127	0.563639
26.2	0.9	25.6	0.00878887	0.620673
26.2	0.5	25.9	0.00798127	0.563639
26.2	1.4	25.3	0.00972978	0.68712
26.2	2	25	0.0106941	0.75522
26.2	1.1	25.6	0.00917675	0.648064
26.2	1	25.6	0.00898446	0.634485
26.2	1.1	25.5	0.00917675	0.648064
26.2	1.2	25.5	0.00936532	0.661382
26.2	1	25.5	0.00898446	0.634485
26.2	1.1	25.5	0.00917675	0.648064
26.2	1	25.6	0.00898446	0.634485
26.2	0.8	25.7	0.00859036	0.606654
26.2	0.7	25.8	0.00838933	0.592457
26.2	0.7	25.9	0.00838933	0.592457
26.2	0.6	25.9	0.00818617	0.57811
26.2	0.7	25.9	0.00838933	0.592457
26.2	0.8	25.7	0.00859036	0.606654
26.2	1.9	25.3	0.010549	0.744972
26.2	1	25.6	0.00898446	0.634485
26.2	2.4	24.9	0.0112009	0.791014
26.2	2.3	25	0.0110859	0.782889
26.2	2.7	24.7	0.0114956	0.811821
26.2	1.5	25.4	0.00990489	0.699486
26.2	2	25.2	0.0106941	0.75522
26.2	3.5	24.6	0.0118755	0.838648
26.2	4.2	24	0.0116943	0.825852
26.2	4.1	24	0.0117494	0.829743
26.2	3.8	24.4	0.0118567	0.837323
26.2	4.7	24	0.0112805	0.796631
26.2	4.4	24.2	0.0115559	0.816078
26.2	3.1	24.4	0.0117623	0.830654
26.3	2.1	25.2	0.0106296	0.750666
26.3	1.2	25.6	0.00919019	0.649014
26.3	1.5	25.4	0.00971967	0.686406
26.3	1.7	25.3	0.0100475	0.709555
26.3	1.8	25.2	0.0102027	0.720519
26.3	0.7	25.8	0.00823245	0.581378
26.3	0.7	26	0.00823245	0.581378
26.3	1.1	25.7	0.00900514	0.635946
26.3	1	25.7	0.00881646	0.622621
26.3	1.1	25.7	0.00900514	0.635946
26.3	1.1	25.7	0.00900514	0.635946
26.3	1.2	25.6	0.00919019	0.649014
26.3	0.9	25.7	0.00862452	0.609066
26.3	0.4	26	0.0076296	0.538805
26.3	0.8	25.7	0.00842973	0.59531
26.3	0.5	26	0.00783202	0.553099
26.3	0.4	26.1	0.0076296	0.538805
26.3	1.8	25.2	0.0102027	0.720519
26.3	1.1	25.6	0.00900514	0.635946
26.3	0.8	25.9	0.00842973	0.59531
26.3	0.9	25.8	0.00862452	0.609066
26.3	2.2	25	0.0107579	0.759724
26.3	2.2	25	0.0107579	0.759724
26.3	1.9	25.3	0.0103517	0.731041
26.3	2.9	24.6	0.0114298	0.807174
26.3	2.8	24.7	0.0113597	0.802225
26.3	2.6	24.9	0.0111927	0.790435
26.3	2.4	24.9	0.0109915	0.776222
26.3	1.1	25.7	0.00900514	0.635946
26.3	1	25.8	0.00881646	0.622621
26.3	2.4	25.1	0.0109915	0.776222
26.3	2.4	25.1	0.0109915	0.776222
26.3	2.6	24.9	0.0111927	0.790435
26.3	1.2	25.6	0.00919019	0.649014
26.3	1.5	25.5	0.00971967	0.686406
26.3	3.3	24.8	0.0116171	0.820403
26.3	3.3	24.7	0.0116171	0.820403
26.3	4.2	24.1	0.0114756	0.810409
26.3	4.1	24.2	0.0115297	0.814227
26.3	4.2	24.1	0.0114756	0.810409
26.3	2	25.4	0.0104941	0.741098
26.3	3.8	24.5	0.011635	0.821665
26.3	3.8	24.5	0.011635	0.821665
26.3	1.8	25.4	0.0102027	0.720519
26.3	4.3	24.2	0.0114122	0.805935
26.3	4	24.5	0.0115743	0.817381
26.3	3.9	24.4	0.0116095	0.819863
26.3	4	24.5	0.0115743	0.817381
26.3	4.6	24.1	0.0111682	0.788702
26.3	2	25.3	0.0104941	0.741098
26.3	2	25.3	0.0104941	0.741098
26.3	2.1	25.3	0.0106296	0.750666
26.3	4.2	23.9	0.0114756	0.810409
26.4	2.8	24.9	0.0111367	0.786474
26.4	2.8	24.8	0.0111367	0.786474
26.4	1.8	25.3	0.0100024	0.706372
26.4	2	25.2	0.0102881	0.726547
26.4	2	25.2	0.0102881	0.726547
26.4	1.2	25.8	0.00900975	0.636271
26.4	0.8	26.1	0.00826422	0.583621
26.4	1.8	25.3	0.0100024	0.706372
26.4	1.6	25.5	0.00969223	0.684468
26.4	0.7	26.1	0.00807082	0.569964
26.4	0.8	26	0.00826422	0.583621
26.4	0.4	26.1	0.00747981	0.528226
26.4	0.7	26	0.00807082	0.569964
26.4	1.2	25.7	0.00900975	0.636271
26.4	1.2	25.8	0.00900975	0.636271
26.4	1.2	25.8	0.00900975	0.636271
26.4	1.2	25.8	0.00900975	0.636271
26.4	1.1	25.8	0.00882834	0.62346
26.4	0.4	26.1	0.00747981	0.528226
26.4	0.7	25.9	0.00807082	0.569964
26.4	0.4	26.1	0.00747981	0.528226
26.4	0.5	26.1	0.00767824	0.54224
26.4	1	25.7	0.00864335	0.610396
26.4	0.5	26.1	0.00767824	0.54224
26.4	0.4	26.2	0.00747981	0.528226
26.4	1.1	25.7	0.00882834	0.62346
26.4	1.4	25.8	0.00936038	0.661032
26.4	1.1	25.8	0.00882834	0.62346
26.4	0.9	25.9	0.00845519	0.597108
26.4	0.9	25.9	0.00845519	0.597108
26.4	0.7	26	0.00807082	0.569964
26.4	0.9	25.9	0.00845519	0.597108
26.4	1.8	25.5	0.0100024	0.706372
26.4	2.9	24.7	0.0112054	0.791326
26.4	2.8	24.7	0.0111367	0.786474
26.4	1.7	25.6	0.0098502	0.695624
26.4	4.1	24.3	0.0113033	0.798241
26.4	4.4	24.2	0.0111171	0.785094
26.4	3.9	24.6	0.0113815	0.803766
26.4	4	24.6	0.0113471	0.801333
26.4	3.9	25	0.0113815	0.803766
26.4	2.9	25.2	0.0112054	0.791326
26.5	6.5	22.8	0.00785469	0.5547
26.5	2.7	25	0.0108317	0.764936
26.5	2.7	25	0.0108317	0.764936
26.5	2.2	25.3	0.0103297	0.729489
26.5	1.4	25.7	0.00916786	0.647437
26.5	1.4	25.7	0.00916786	0.647437
26.5	1.7	25.4	0.00964761	0.681317
26.5	2.1	25.3	0.0102066	0.720792
26.5	1.9	25.4	0.00993974	0.701948
26.5	1.8	25.5	0.00979668	0.691844
26.5	1.6	25.6	0.00949289	0.670391
26.5	0.5	26.1	0.00752032	0.531087
26.5	0.4	26.2	0.00732597	0.517362
26.5	1.2	25.8	0.00882445	0.623185
26.5	1.6	25.5	0.00949289	0.670391
26.5	1.4	25.6	0.00916786	0.647437
26.5	0.5	26.2	0.00752032	0.531087
26.5	0.5	26.1	0.00752032	0.531087
26.5	0.9	25.9	0.00828129	0.584827
26.5	0.5	26.2	0.00752032	0.531087
26.5	0.6	26.2	0.0077134	0.544722
26.5	1.6	25.5	0.00949289	0.670391
26.5	0.3	26.3	0.00713068	0.50357
26.5	1.2	25.8	0.00882445	0.623185
26.5	1.2	25.8	0.00882445	0.623185
26.5	1.2	25.8	0.00882445	0.623185
26.5	1	25.9	0.00846559	0.597842
26.5	0.9	26	0.00828129	0.584827
26.5	0.9	26	0.00828129	0.584827
26.5	0.9	26	0.00828129	0.584827
26.5	0.6	26.2	0.0077134	0.544722
26.5	0.7	26.1	0.00790483	0.558241
26.5	0.6	26.1	0.0077134	0.544722
26.5	1	25.9	0.00846559	0.597842
26.5	1.1	25.9	0.00864676	0.610637
26.5	1.1	25.9	0.00864676	0.610637
26.5	1.1	25.9	0.00864676	0.610637
26.5	2.3	25.3	0.0104457	0.737675
26.5	0.3	26.3	0.00713068	0.50357
26.5	2.8	25.3	0.0109076	0.770298
26.5	3.9	24.6	0.0111474	0.787234
26.5	4	24.6	0.0111137	0.784852
26.5	4	24.7	0.0111137	0.784852
26.5	4.9	24.6	0.0104159	0.735574
26.6	1.8	25.5	0.00958605	0.67697
26.6	1	26	0.00828358	0.584989
26.6	2.2	25.3	0.0101077	0.713805
26.6	1	25.9	0.00828358	0.584989
26.6	1.2	25.9	0.00863473	0.609787
26.6	0.4	26.3	0.00716846	0.506239
26.6	0.4	26.3	0.00716846	0.506239
26.6	0.3	26.4	0.00697737	0.492744
26.6	0.7	26.1	0.00773488	0.546239
26.6	0.9	26.1	0.00810325	0.572254
26.6	0.6	26.2	0.00754756	0.533011
26.6	0.5	26.3	0.00735864	0.519669
26.6	0.3	26.4	0.00697737	0.492744
26.6	0.4	26.4	0.00716846	0.506239
26.6	0.4	26.4	0.00716846	0.506239
26.6	1.8	25.5	0.00958605	0.67697
26.6	0.3	26.4	0.00697737	0.492744
26.6	0.4	26.3	0.00716846	0.506239
26.6	0.6	26.2	0.00754756	0.533011
26.6	1	26	0.00828358	0.584989
26.6	1.2	25.8	0.00863473	0.609787
26.6	1.1	25.9	0.00846086	0.597508
26.6	1.2	25.9	0.00863473	0.609787
26.6	1.2	25.9	0.00863473	0.609787
26.6	1.2	25.9	0.00863473	0.609787
26.6	0.9	26.1	0.00810325	0.572254
26.6	1	26	0.00828358	0.584989
26.6	0.5	26.2	0.00735864	0.519669
26.6	2.3	25.5	0.0102211	0.721815
26.6	0.8	26.1	0.00792022	0.559328
26.6	0.7	26.3	0.00773488	0.546239
26.6	0.8	26.1	0.00792022	0.559328
26.6	2.4	25.4	0.0103272	0.729306
26.6	1	26	0.00828358	0.584989
26.6	1	26.1	0.00828358	0.584989
26.6	1.1	26	0.00846086	0.597508
26.6	1.1	25.9	0.00846086	0.597508
26.6	1.1	26	0.00846086	0.597508
26.6	0.5	26.3	0.00735864	0.519669
26.6	1.2	25.9	0.00863473	0.609787
26.6	2.7	25.1	0.0105988	0.748491
26.6	2.3	25.5	0.0102211	0.721815
26.6	2.7	25.1	0.0105988	0.748491
26.6	2.4	25.5	0.0103272	0.729306
26.6	3.6	24.7	0.0109524	0.773463
26.6	2.4	25.5	0.0103272	0.729306
26.6	2	25.6	0.00985985	0.696305
26.6	1.9	25.7	0.00972605	0.686856
26.6	3.8	24.7	0.0109317	0.772003
26.6	4.4	24.5	0.0106544	0.752415
26.6	4	24.7	0.0108747	0.767978
26.6	4	24.7	0.0108747	0.767978
26.6	4	24.8	0.0108747	0.767978
26.6	4	24.7	0.0108747	0.767978
26.6	4.1	25	0.0108328	0.765015
26.6	5.5	24.4	0.00940092	0.663896
26.7	1.8	25.6	0.00937103	0.661785
26.7	0.9	26.1	0.00792148	0.559417
26.7	1.4	25.8	0.00876954	0.619307
26.7	0.9	26.1	0.00792148	0.559417
26.7	0.9	26.2	0.00792148	0.559417
26.7	0.5	26.4	0.00719358	0.508013
26.7	1.1	26.1	0.00827108	0.584106
26.7	1	26.2	0.00809777	0.571867
26.7	0.9	26.2	0.00792148	0.559417
26.7	0.7	26.3	0.00756138	0.533987
26.7	0.9	26.2	0.00792148	0.559417
26.7	0.6	26.4	0.00737827	0.521055
26.7	1.7	25.6	0.00922844	0.651715
26.7	0.4	26.4	0.00700767	0.494884
26.7	0.7	26.2	0.00756138	0.533987
26.7	1.2	26	0.00844104	0.596109
26.7	0.9	26.2	0.00792148	0.559417
26.7	1.1	26	0.00827108	0.584106
26.7	1.2	25.9	0.00844104	0.596109
26.7	0.6	26.3	0.00737827	0.521055
26.7	1.3	25.9	0.00860731	0.607851
26.7	1.4	25.9	0.00876954	0.619307
26.7	1	26.1	0.00809777	0.571867
26.7	1.3	25.9	0.00860731	0.607851
26.7	0.7	26.3	0.00756138	0.533987
26.7	2.2	25.6	0.00988093	0.697794
26.7	2.3	25.5	0.00999181	0.705624
26.7	0.8	26.2	0.00774257	0.546782
26.7	0.7	26.3	0.00756138	0.533987
26.7	0.8	26.2	0.00774257	0.546782
26.7	0.8	26.3	0.00774257	0.546782
26.7	1	26.1	0.00809777	0.571867
26.7	1.1	26.1	0.00827108	0.584106
26.7	1.1	26.1	0.00827108	0.584106
26.7	1	26.1	0.00809777	0.571867
26.7	1.2	26.1	0.00844104	0.596109
26.7	1.2	26.1	0.00844104	0.596109
26.7	2.8	25.3	0.0104337	0.73683
26.7	1.3	26	0.00860731	0.607851
26.7	3.9	24.8	0.0106631	0.753031
26.7	4	24.7	0.0106308	0.750751
26.7	3.8	24.9	0.0106865	0.754686
26.7	4	24.7	0.0106308	0.750751
26.7	3.8	24.8	0.0106865	0.754686
26.7	4.2	24.9	0.0105401	0.744347
26.7	4	24.8	0.0106308	0.750751
26.7	4	24.9	0.0106308	0.750751
26.7	2.5	25.4	0.0101918	0.719745
26.8	1.6	25.7	0.00886831	0.626283
26.8	1.9	25.7	0.00928576	0.655763
26.8	1.9	25.7	0.00928576	0.655763
26.8	1.9	25.7	0.00928576	0.655763
26.8	1.8	25.7	0.00915211	0.646325
26.8	1.8	25.7	0.00915211	0.646325
26.8	3.3	25.2	0.0104208	0.735923
26.8	1.7	25.7	0.00901285	0.63649
26.8	0.9	26.2	0.00773643	0.546349
26.8	0.9	26.2	0.00773643	0.546349
26.8	1	26.2	0.0079086	0.558507
26.8	1	26.2	0.0079086	0.558507
26.8	1	26.2	0.0079086	0.558507
26.8	0.7	26.4	0.00738473	0.521512
26.8	0.6	26.4	0.0072059	0.508883
26.8	0.8	26.2	0.00756169	0.534009
26.8	0.8	26.3	0.00756169	0.534009
26.8	0.8	26.3	0.00756169	0.534009
26.8	0.8	26.3	0.00756169	0.534009
26.8	0.4	26.5	0.00684396	0.483322
26.8	0.9	26.3	0.00773643	0.546349
26.8	0.9	26.3	0.00773643	0.546349
26.8	0.9	26.2	0.00773643	0.546349
26.8	1.2	26.1	0.00824385	0.582183
26.8	1.2	26.1	0.00824385	0.582183
26.8	1.1	26.2	0.00807785	0.57046
26.8	1.1	26.2	0.00807785	0.57046
26.8	1	26.2	0.0079086	0.558507
26.8	1.2	26	0.00824385	0.582183
26.8	0.9	26.3	0.00773643	0.546349
26.8	1.2	26	0.00824385	0.582183
26.8	1.2	26.1	0.00824385	0.582183
26.8	1.3	26	0.00840623	0.593651
26.8	0.7	26.4	0.00738473	0.521512
26.8	2.4	25.3	0.00985966	0.696292
26.8	2.3	25.4	0.00975839	0.68914
26.8	0.8	26.4	0.00756169	0.534009
26.8	1	26.2	0.0079086	0.558507
26.8	1	26.2	0.0079086	0.558507
26.8	1.1	26.2	0.00807785	0.57046
26.8	1.1	26.2	0.00807785	0.57046
26.8	2.6	25.3	0.0100402	0.709041
26.8	1.3	26.1	0.00840623	0.593651
26.8	1.6	26	0.00886831	0.626283
26.8	1.6	26	0.00886831	0.626283
26.8	2.1	25.6	0.00953505	0.673368
26.8	3.8	24.8	0.0104369	0.737056
26.8	3.9	24.8	0.010414	0.735439
26.8	3.9	25.1	0.010414	0.735439
26.8	2.3	25.5	0.00975839	0.68914
26.8	2	25.9	0.00941351	0.664785
26.8	4	24.8	0.0103825	0.733213
26.8	4.4	24.7	0.0101721	0.718355
26.8	4.4	24.8	0.0101721	0.718355
26.8	4.2	25	0.0102939	0.726958
26.8	4.5	24.8	0.0100991	0.713198
26.8	4.5	24.8	0.0100991	0.713198
26.9	1.3	26.2	0.00820204	0.57923
26.9	0.9	26.3	0.0075485	0.533077
26.9	1	26.2	0.00771649	0.544941
26.9	0.5	26.6	0.00685487	0.484093
26.9	0.6	26.6	0.00703086	0.496521
26.9	0.4	26.7	0.00667771	0.471582
26.9	0.4	26.7	0.00667771	0.471582
26.9	0.5	26.6	0.00685487	0.484093
26.9	1	26.2	0.00771649	0.544941
26.9	1.1	26.4	0.00788163	0.556603
26.9	1.1	26.4	0.00788163	0.556603
26.9	0.5	26.6	0.00685487	0.484093
26.9	0.6	26.5	0.00703086	0.496521
26.9	0.9	26.4	0.0075485	0.533077
26.9	0.5	26.6	0.00685487	0.484093
26.9	0.6	26.6	0.00703086	0.496521
26.9	1.7	25.9	0.00879392	0.621029
26.9	0.6	26.5	0.00703086	0.496521
26.9	0.9	26.3	0.0075485	0.533077
26.9	0.9	26.3	0.0075485	0.533077
26.9	1.2	26.2	0.0080436	0.568041
26.9	1	26.3	0.00771649	0.544941
26.9	1.1	26.3	0.00788163	0.556603
26.9	1.2	26.2	0.0080436	0.568041
26.9	0.9	26.3	0.0075485	0.533077
26.9	1.3	26.1	0.00820204	0.57923
26.9	1.1	26.3	0.00788163	0.556603
26.9	1.1	26.2	0.00788163	0.556603
26.9	0.9	26.4	0.0075485	0.533077
26.9	0.9	26.4	0.0075485	0.533077
26.9	0.8	26.4	0.00737801	0.521037
26.9	2.3	25.5	0.00952135	0.6724
26.9	0.8	26.4	0.00737801	0.521037
26.9	0.8	26.4	0.00737801	0.521037
26.9	0.8	26.5	0.00737801	0.521037
26.9	0.9	26.4	0.0075485	0.533077
26.9	1	26.3	0.00771649	0.544941
26.9	1	26.4	0.00771649	0.544941
26.9	1.1	26.2	0.00788163	0.556603
26.9	0.9	26.5	0.0075485	0.533077
26.9	1.1	26.3	0.00788163	0.556603
26.9	1.1	26.3	0.00788163	0.556603
26.9	1	26.3	0.00771649	0.544941
26.9	1.2	26.2	0.0080436	0.568041
26.9	1.2	26.2	0.0080436	0.568041
26.9	1.3	26.2	0.00820204	0.57923
26.9	1.2	26.3	0.0080436	0.568041
26.9	1.3	26.2	0.00820204	0.57923
26.9	1.9	25.9	0.0090602	0.639834
26.9	1.3	26.2	0.00820204	0.57923
26.9	1.3	26.2	0.00820204	0.57923
26.9	2.8	25.5	0.00994242	0.702137
26.9	1	26.5	0.00771649	0.544941
26.9	3.6	25	0.0102026	0.720512
26.9	3.9	25	0.010161	0.717574
26.9	1.7	26.1	0.00879392	0.621029
26.9	3.9	24.9	0.010161	0.717574
26.9	4.5	24.9	0.00985373	0.695874
26.9	5	25.1	0.00938681	0.662899
27	1.1	26.3	0.00768286	0.542566
27	0.5	26.7	0.00668199	0.471884
27	0.5	26.7	0.00668199	0.471884
27	0.5	26.7	0.00668199	0.471884
27	0.9	26.4	0.00735813	0.519633
27	0.8	26.6	0.00719194	0.507897
27	0.8	26.5	0.00719194	0.507897
27	0.6	26.6	0.00685354	0.483999
27	0.9	26.4	0.00735813	0.519633
27	1.1	26.3	0.00768286	0.542566
27	1	26.4	0.00752188	0.531197
27	1.3	26.2	0.00799518	0.564622
27	1.3	26.2	0.00799518	0.564622
27	1.3	26.2	0.00799518	0.564622
27	1.3	26.2	0.00799518	0.564622
27	1.2	26.2	0.00784074	0.553715
27	1.4	26.2	0.00814587	0.575264
27	1.2	26.3	0.00784074	0.553715
27	1.1	26.4	0.00768286	0.542566
27	1.2	26.3	0.00784074	0.553715
27	1.1	26.4	0.00768286	0.542566
27	1.3	26.3	0.00799518	0.564622
27	1.1	26.4	0.00768286	0.542566
27	0.9	26.4	0.00735813	0.519633
27	0.7	26.6	0.00702363	0.496011
27	0.8	26.6	0.00719194	0.507897
27	0.9	26.4	0.00735813	0.519633
27	1	26.3	0.00752188	0.531197
27	1.1	26.3	0.00768286	0.542566
27	1.1	26.3	0.00768286	0.542566
27	1.1	26.3	0.00768286	0.542566
27	1.1	26.3	0.00768286	0.542566
27	1.1	26.3	0.00768286	0.542566
27	1.1	26.3	0.00768286	0.542566
27	1.2	26.3	0.00784074	0.553715
27	1.1	26.3	0.00768286	0.542566
27	1.2	26.3	0.00784074	0.553715
27	1.2	26.3	0.00784074	0.553715
27	1.2	26.3	0.00784074	0.553715
27	1.3	26.2	0.00799518	0.564622
27	1.2	26.3	0.00784074	0.553715
27	1.2	26.4	0.00784074	0.553715
27	1.3	26.3	0.00799518	0.564622
27	1.2	26.3	0.00784074	0.553715
27	1.4	26.2	0.00814587	0.575264
27	1.3	26.2	0.00799518	0.564622
27	1.2	26.4	0.00784074	0.553715
27	2	26	0.0089532	0.632278
27	1.4	26.2	0.00814587	0.575264
27	2.8	25.6	0.00969168	0.684429
27	1.4	26.2	0.00814587	0.575264
27	3.3	25.2	0.00991128	0.699938
27	1.5	26.2	0.00829247	0.585617
27	3.5	25.1	0.00994225	0.702125
27	3.5	25.1	0.00994225	0.702125
27	3.3	25.4	0.00991128	0.699938
27	2.3	25.6	0.00928122	0.655442
27	2	26	0.0089532	0.632278
27	3.7	25.1	0.00994007	0.70197
27	3.8	25.6	0.00992654	0.701015
27	4.6	25	0.00952831	0.672892
27	5.2	25.1	0.00892183	0.630062
27	4.6	25	0.00952831	0.672892
27.1	0.4	26.8	0.0063391	0.447669
27.1	1	26.6	0.0073252	0.517308
27.1	1	26.6	0.0073252	0.517308
27.1	2.6	25.8	0.00929955	0.656737
27.1	1	26.6	0.0073252	0.517308
27.1	0.7	26.7	0.00683998	0.483041
27.1	1.3	26.4	0.00778613	0.549859
27.1	0.9	26.6	0.00716573	0.506046
27.1	0.8	26.6	0.00700388	0.494616
27.1	0.7	26.7	0.00683998	0.483041
27.1	0.8	26.7	0.00700388	0.494616
27.1	1	26.6	0.0073252	0.517308
27.1	1.3	26.3	0.00778613	0.549859
27.1	1.2	26.4	0.00763572	0.539237
27.1	3	25.5	0.00954711	0.67422
27.1	2.9	25.6	0.00949649	0.670645
27.1	3.2	25.4	0.00962502	0.679722
27.1	3.2	25.4	0.00962502	0.679722
27.1	3.5	25.2	0.00968228	0.683766
27.1	3.3	25.4	0.00965213	0.681636
27.1	3.6	25.1	0.00968526	0.683976
27.1	3.4	25.4	0.00967123	0.682985
27.1	3.3	25.4	0.00965213	0.681636
27.1	1.8	26.2	0.00847698	0.598647
27.1	3.9	25.6	0.00964578	0.681187
27.1	5.4	25.1	0.00844357	0.596287
27.1	5.4	25.1	0.00844357	0.596287
27.1	4.8	25.2	0.00910832	0.643232
27.1	4.7	25.3	0.00919719	0.649508
27.1	2.9	25.6	0.00949649	0.670645
27.1	3	25.5	0.00954711	0.67422
27.2	1.2	26.7	0.00742899	0.524637
27.2	1.1	26.7	0.0072794	0.514073
27.2	0.7	26.7	0.00665479	0.469963
27.2	0.9	26.8	0.00697172	0.492345
27.2	0.8	26.8	0.00681426	0.481225
27.2	0.9	26.7	0.00697172	0.492345
27.2	0.8	26.7	0.00681426	0.481225
27.2	0.8	26.8	0.00681426	0.481225
27.2	0.9	26.7	0.00697172	0.492345
27.2	0.8	26.8	0.00681426	0.481225
27.2	0.8	26.7	0.00681426	0.481225
27.2	0.8	26.7	0.00681426	0.481225
27.2	0.8	26.8	0.00681426	0.481225
27.2	0.8	26.7	0.00681426	0.481225
27.2	0.8	26.7	0.00681426	0.481225
27.2	0.7	26.8	0.00665479	0.469963
27.2	0.8	26.8	0.00681426	0.481225
27.2	0.8	26.8	0.00681426	0.481225
27.2	0.9	26.7	0.00697172	0.492345
27.2	0.9	26.7	0.00697172	0.492345
27.2	1.1	26.6	0.0072794	0.514073
27.2	1.1	26.6	0.0072794	0.514073
27.2	1.3	26.5	0.00757532	0.534971
27.2	3	25.6	0.00928863	0.655965
27.2	3	25.7	0.00928863	0.655965
27.2	3.1	25.6	0.00933034	0.658912
27.2	3.3	25.5	0.0093908	0.663181
27.2	3.3	25.5	0.0093908	0.663181
27.2	1.6	26.4	0.00799172	0.564378
27.2	3.4	25.5	0.00940938	0.664493
27.2	3.7	25.2	0.00941807	0.665107
27.2	3.5	25.4	0.00942014	0.665253
27.2	1.9	26.2	0.00836791	0.590944
27.2	3.5	25.4	0.00942014	0.665253
27.2	3.5	25.4	0.00942014	0.665253
27.2	3.6	25.3	0.00942304	0.665458
27.2	3.6	25.3	0.00942304	0.665458
27.2	3.7	25.3	0.00941807	0.665107
27.2	3.8	25.3	0.00940525	0.664202
27.2	1.8	26.3	0.00824747	0.582439
27.2	4.4	25.1	0.00916662	0.647349
27.2	4.5	25.1	0.00910081	0.642702
27.2	4.5	25.1	0.00910081	0.642702
27.2	4	25.8	0.00935621	0.660738
27.2	4.6	25.3	0.00902794	0.637556
27.2	4.8	25.5	0.00886172	0.625817
27.2	4.7	25.3	0.00894818	0.631923
27.2	5.3	25.3	0.00833676	0.588744
27.2	5.3	25.3	0.00833676	0.588744
27.2	4.4	25.5	0.00916662	0.647349
27.3	2	26.3	0.0082455	0.5823
27.3	1.1	26.8	0.00707557	0.499679
27.3	1	26.9	0.00692731	0.489209
27.3	1.1	26.8	0.00707557	0.499679
27.3	3	25.9	0.00902854	0.637598
27.3	0.8	26.9	0.00662345	0.46775
27.3	0.8	26.8	0.00662345	0.46775
27.3	0.8	26.8	0.00662345	0.46775
27.3	0.8	26.9	0.00662345	0.46775
27.3	0.8	26.9	0.00662345	0.46775
27.3	0.8	26.9	0.00662345	0.46775
27.3	1.2	26.7	0.00722097	0.509947
27.3	1.1	26.7	0.00707557	0.499679
27.3	3	25.7	0.00902854	0.637598
27.3	3.2	25.6	0.00910222	0.642801
27.3	3.1	25.7	0.00906909	0.640461
27.3	3.2	25.6	0.00910222	0.642801
27.3	1.9	26.2	0.00813361	0.574398
27.3	3.3	25.5	0.00912785	0.644611
27.3	3.1	25.8	0.00906909	0.640461
27.3	0.2	27.1	0.00567469	0.400748
27.3	1.7	26.5	0.00789456	0.557516
27.3	2	26.4	0.0082455	0.5823
27.3	2.1	26.3	0.00835196	0.589818
27.3	3.9	25.3	0.00912184	0.644187
27.3	1.6	26.6	0.00776795	0.548575
27.3	4.5	25.2	0.00884598	0.624706
27.3	4.8	25.5	0.00861358	0.608294
27.3	5.4	25.3	0.00798494	0.563898
27.3	3.7	25.5	0.00915436	0.646483
27.3	6.5	24.3	0.00642742	0.453906
27.3	4.2	25.3	0.00901666	0.636759
27.4	2.4	26.5	0.00838648	0.592255
27.4	2.1	26.3	0.00811037	0.572757
27.4	0.8	26.9	0.00643186	0.45422
27.4	0.8	27	0.00643186	0.45422
27.4	0.8	26.9	0.00643186	0.45422
27.4	1	26.8	0.00672693	0.475058
27.4	0.9	26.9	0.00658049	0.464716
27.4	0.8	27	0.00643186	0.45422
27.4	1	26.9	0.00672693	0.475058
27.4	1.1	26.9	0.0068709	0.485225
27.4	3	25.8	0.00876738	0.619155
27.4	3	25.8	0.00876738	0.619155
27.4	3	25.8	0.00876738	0.619155
27.4	3	25.8	0.00876738	0.619155
27.4	2.9	25.9	0.00872089	0.615872
27.4	3.1	25.8	0.00880675	0.621935
27.4	3.1	25.8	0.00880675	0.621935
27.4	3.1	25.7	0.00880675	0.621935
27.4	3.1	25.7	0.00880675	0.621935
27.4	3.2	25.7	0.00883893	0.624207
27.4	3.2	25.7	0.00883893	0.624207
27.4	3.2	25.6	0.00883893	0.624207
27.4	3.3	25.6	0.00886382	0.625965
27.4	3.5	25.5	0.00889151	0.627921
27.4	3.5	25.5	0.00889151	0.627921
27.4	1.9	26.5	0.00789833	0.557782
27.4	3.6	25.5	0.00889425	0.628114
27.4	1.8	26.6	0.00778465	0.549754
27.4	1.7	26.6	0.0076662	0.541389
27.4	3.8	25.5	0.00887746	0.626929
27.4	4.8	25.6	0.00836443	0.590698
27.4	4.7	25.6	0.00844603	0.596461
27.4	4.8	25.5	0.00836443	0.590698
27.4	5.8	25.2	0.0072499	0.51199
27.4	5.9	25.1	0.00711422	0.502408
27.4	5.9	25.1	0.00711422	0.502408
27.4	2.1	26.3	0.00811037	0.572757
27.4	4.7	25.7	0.00844603	0.596461
27.5	2	26.4	0.00776798	0.548577
27.5	2.1	26.4	0.00786827	0.55566
27.5	1.8	26.5	0.00755227	0.533344
27.5	0.8	27.1	0.00623987	0.440661
27.5	0.8	27.1	0.00623987	0.440661
27.5	0.8	27.1	0.00623987	0.440661
27.5	0.9	27	0.00638406	0.450844
27.5	0.9	27	0.00638406	0.450844
27.5	1	27	0.00652613	0.460877
27.5	1	27	0.00652613	0.460877
27.5	0.9	27	0.00638406	0.450844
27.5	1	27	0.00652613	0.460877
27.5	3.4	25.7	0.00861625	0.608482
27.5	3.6	25.6	0.00862875	0.609365
27.5	3.6	25.6	0.00862875	0.609365
27.5	3.5	25.6	0.00862609	0.609177
27.5	3.5	25.7	0.00862609	0.609177
27.5	3.8	25.5	0.00861246	0.608215
27.5	4.6	25.5	0.00826695	0.583815
27.5	5.1	25.6	0.00784242	0.553834
27.5	5.3	25.5	0.00763403	0.539118
27.5	4.8	25.6	0.00811474	0.573065
27.5	3.8	25.6	0.00861246	0.608215
27.6	2.5	26.5	0.00796095	0.562204
27.6	3.2	26	0.00831119	0.586939
27.6	0.9	27.2	0.0061876	0.43697
27.6	0.9	27.2	0.0061876	0.43697
27.6	3.2	25.9	0.00831119	0.586939
27.6	3.3	25.8	0.0083346	0.588591
27.6	3.3	25.8	0.0083346	0.588591
27.6	3.5	25.7	0.00836064	0.59043
27.6	3.6	25.7	0.00836321	0.590612
27.6	3.5	25.8	0.00836064	0.59043
27.6	3.8	25.6	0.00834743	0.589498
27.6	4.6	25.5	0.00801255	0.565848
27.6	4.9	25.8	0.00778253	0.549604
27.6	5.7	25.4	0.00694124	0.490193
27.6	5.5	25.5	0.00717849	0.506947
27.6	5.8	25.4	0.00681704	0.481421
27.6	4.7	25.8	0.00794176	0.560849
27.6	5.7	25.4	0.00694124	0.490193
27.6	4.9	25.8	0.00778253	0.549604
27.6	5	25.6	0.00769448	0.543386
27.6	3.7	25.7	0.0083588	0.590301
27.6	5.3	24.9	0.00739911	0.522527
27.7	1.9	26.4	0.00719135	0.507855
27.7	3.5	25.8	0.00809563	0.571716
27.7	3.6	25.8	0.00809812	0.571892
27.7	3.6	25.8	0.00809812	0.571892
27.7	4.9	25.9	0.00753585	0.532184
27.7	5.9	25.4	0.00647743	0.457438
27.7	5.4	25.7	0.00705991	0.498573
27.7	5.6	25.6	0.00683798	0.4829
27.7	5.7	24.9	0.00672123	0.474655
27.8	1	27.3	0.00592503	0.418427
27.8	3.5	25.9	0.00783157	0.553067
27.8	3.4	26	0.00782263	0.552436
27.8	3.6	26	0.00783398	0.553238
27.8	3.6	25.9	0.00783398	0.553238
27.9	2.6	26.6	0.00726971	0.513389
27.9	3.5	26.1	0.0075689	0.534518
27.9	3.5	26.1	0.0075689	0.534518
27.9	3.5	26.1	0.0075689	0.534518
27.9	3.6	26	0.00757123	0.534683
27.9	3.5	26	0.0075689	0.534518
27.9	4.1	26	0.00748854	0.528842
27.9	4.7	26	0.00718969	0.507738
27.9	5.8	25.7	0.00617148	0.435832
28	2.9	26.5	0.00716785	0.506196
28	2.5	26.8	0.00695872	0.491427
28	3.5	26.1	0.00730809	0.516099
28	6.1	25.6	0.00561642	0.396633
28	6.1	25.6	0.00561642	0.396633
28	5.8	25.7	0.00595882	0.420813
28.1	3.3	26.6	0.00702758	0.49629
28.1	4.6	26	0.00675604	0.477113
28.1	5.6	25.9	0.0059544	0.420501
28.1	5.8	25.7	0.005748	0.405926
28.2	2.8	26.9	0.00662245	0.467679
28.2	2.5	27	0.00646889	0.456835
28.2	4.6	26.1	0.00651082	0.459796
28.3	2.7	26.9	0.00633162	0.447141
28.3	4.8	26.3	0.00615311	0.434535
28.3	6	26	0.00513121	0.362367
28.4	4.6	26.3	0.00602951	0.425806
28.4	4.6	26.3	0.00602951	0.425806
28.4	4.6	26.4	0.00602951	0.425806
28.5	4.6	26.4	0.00579408	0.40918
28.5	4.6	26.4	0.00579408	0.40918
28.5	4.7	26.7	0.00574289	0.405564
28.5	4.9	26.6	0.00562775	0.397433
28.6	4.7	26.6	0.0055134	0.389358
28.7	6.1	26.2	0.00427833	0.302137
28.7	6.2	26.2	0.00418776	0.295741
28.7	6.1	26.2	0.00427833	0.302137
28.9	6.1	26.4	0.0039245	0.277149

## Sheet: 6
MAT	MART	CQtrMT	p	p-rel	Ceroxyloideae
6.9	2	5.7	5.89505e-05	0.00380259
9.1	0.6	8.6	0.000165871	0.0106995
9.9	1	9.2	0.000328447	0.0211864
10.2	0.6	9.8	0.000326703	0.0210739
10.6	2.9	8.9	0.000797982	0.0514737
10.6	0.8	10	0.000452518	0.0291896
10.7	0.9	10.3	0.00050074	0.0323002
10.9	0.5	10.5	0.000462203	0.0298144
11.5	0.7	11	0.000702511	0.0453154
11.8	0.6	11.4	0.000779415	0.0502761
11.9	1	11.2	0.000984391	0.063498
12	0.8	11.5	0.000946706	0.0610671
12	0.8	11.6	0.000946706	0.0610671
12.7	1.2	11.9	0.00155891	0.100557
12.8	1.1	12.1	0.00156717	0.10109
12.8	0.9	12.2	0.00143997	0.0928848
13.1	0.4	12.8	0.00128781	0.0830703
13.5	1.3	12.6	0.00228411	0.147336
13.6	2	12.5	0.00294727	0.190113
13.6	0.6	13.3	0.00175765	0.113377
13.6	1.1	12.8	0.00220146	0.142005
14	1.5	13.1	0.00298558	0.192584
14.1	0.6	13.7	0.00213584	0.137772
14.4	2.9	12.6	0.00462762	0.298504
14.5	0.7	14	0.00259528	0.167408
14.5	0.5	14.1	0.0023505	0.151619
14.7	0.4	14.4	0.00239231	0.154315
15	1.1	14.5	0.00367233	0.236883
15	0.6	14.6	0.00293199	0.189128
15.1	4.1	12.7	0.00568782	0.366892
15.1	0.5	14.7	0.0028799	0.185767
15.3	2	14.1	0.00541127	0.349053
15.6	2	14.4	0.00592709	0.382326
15.6	2.2	14.3	0.0062	0.39993
15.6	0.7	15.2	0.00371087	0.239369
15.7	5.2	12.7	0.00528179	0.340701
15.8	6	12.3	0.00392983	0.253493
15.8	0.9	15.4	0.00431082	0.278069
15.9	1.1	15.2	0.00482579	0.311287
16	0.7	15.6	0.00415834	0.268233
16.1	0.7	15.6	0.00427264	0.275606
16.2	1.3	15.4	0.00565627	0.364857
16.2	1.2	15.4	0.00544633	0.351315
16.3	2.7	14.6	0.00815914	0.526304
16.4	2	15.2	0.00737878	0.475967
16.4	0.8	16	0.00484124	0.312283
16.5	2	15.3	0.00756525	0.487996
16.6	1.9	15.4	0.00755926	0.487609
16.6	0.7	16.2	0.00485358	0.31308
17	6.4	13.3	0.00433138	0.279395
17	1	16.5	0.00609267	0.393007
17.1	6.4	13.4	0.0044265	0.285531
17.1	0.6	16.7	0.00518148	0.334231
17.1	0.6	16.8	0.00518148	0.334231
17.2	0.7	16.8	0.00555616	0.358399
17.2	1.1	16.6	0.00662877	0.427588
17.3	0.8	16.8	0.005944	0.383417
17.3	0.6	16.9	0.00540281	0.348507
17.5	3.3	15.4	0.0111037	0.716241
17.5	5.3	14.5	0.00788299	0.508491
17.5	4.5	14.9	0.00985732	0.635845
17.5	0.9	16.9	0.00646939	0.417307
17.6	6	13.9	0.00601092	0.387733
17.8	0.5	17.6	0.0056498	0.364439
17.9	6.4	14.2	0.0051654	0.333193
17.9	1	17.3	0.00726583	0.468681
18.1	6.3	14.6	0.0056364	0.363575
18.2	6.1	14.6	0.00634558	0.409321
18.2	6.4	14.5	0.00542477	0.349924
18.2	5.1	15	0.00951871	0.614003
18.3	6.2	14.6	0.00612606	0.395161
18.3	6.4	14.7	0.00550815	0.355302
18.3	4	15.9	0.0122616	0.790932
18.4	6	15	0.00686463	0.442802
18.4	4.9	15.6	0.0104094	0.671455
18.4	0.8	17.9	0.00719859	0.464344
18.6	5	15.4	0.0103987	0.670764
18.6	3	16.8	0.0131464	0.848006
18.7	6.6	15	0.00519822	0.335311
18.7	5.1	15.5	0.0102178	0.659098
18.8	3	17	0.013488	0.870041
18.8	1.8	17.9	0.0109853	0.708608
18.8	1.3	18	0.00934158	0.602577
18.9	6.2	15.2	0.00663757	0.428155
18.9	6.5	15.2	0.0056438	0.364053
18.9	5.2	15.7	0.0101377	0.653932
19	6.4	15.4	0.00603696	0.389413
19.1	6.2	15.7	0.00678805	0.437862
19.1	5.2	15.9	0.0103676	0.668758
19.1	4.9	16	0.0113657	0.733146
19.2	6.5	15.5	0.00583209	0.376198
19.4	6.3	15.9	0.00663584	0.428044
19.5	6.3	15.8	0.00669437	0.43182
19.5	6.4	15.7	0.00634207	0.409094
19.5	6.3	16	0.00669437	0.43182
19.6	6.1	16.2	0.00747999	0.482496
19.6	3.3	17.5	0.014785	0.953707
19.8	6.5	16.1	0.00613772	0.395913
19.8	0.7	19.4	0.00797595	0.514487
19.9	0.7	19.5	0.00802897	0.517908
20	6.7	16.2	0.00552914	0.356656
20	0.8	19.6	0.00846528	0.546052
20.1	6.5	16.4	0.00625082	0.403208
20.1	6.3	16.5	0.00697715	0.45006
20.2	3.6	18	0.0152764	0.985403
20.2	1.2	19.5	0.0101334	0.653652
20.2	0.8	19.7	0.00855511	0.551846
20.3	6.7	16.5	0.00561284	0.362056
20.4	0.7	20	0.00823257	0.53104
20.5	6.3	17	0.00709534	0.457684
20.6	6.4	17	0.00674113	0.434835
20.6	3.1	18.8	0.0155027	1
20.7	5.8	17.5	0.0090965	0.586769
20.7	1	20.2	0.00950425	0.61307
20.7	0.9	20.1	0.00910216	0.587134
20.8	6.3	17.4	0.00714473	0.46087
20.8	5.8	17.3	0.00911265	0.58781
20.8	6.2	17.4	0.00752805	0.485596
20.8	5.7	17.7	0.00951544	0.613792
20.9	6.3	17.3	0.00715355	0.461439
20.9	6.3	17.3	0.00715355	0.461439
20.9	5.6	17.7	0.0099304	0.640559
20.9	5.3	17.9	0.0111244	0.71758
20.9	1.3	20.2	0.0107362	0.692535
21	6.3	17.5	0.00715853	0.46176
21	1.4	20.3	0.0111377	0.718434
21.2	6.3	17.6	0.0071569	0.461655
21.3	6.2	17.9	0.00753391	0.485974
21.3	4.5	18.5	0.0139043	0.896893
21.3	1.5	20.5	0.0115121	0.742589
21.3	1.4	20.5	0.0111249	0.717608
21.3	2.8	19.7	0.0152457	0.983421
21.4	5.9	17.9	0.00870524	0.561531
21.4	6.2	18	0.00752291	0.485264
21.5	6	18.2	0.00829015	0.534755
21.5	5.6	18.5	0.00989157	0.638054
21.6	5.9	18.1	0.0086658	0.558986
21.6	1.6	20.8	0.0118203	0.762465
21.6	1.6	20.8	0.0118203	0.762465
21.7	6.2	18.3	0.0074658	0.48158
21.7	2.9	20	0.0152444	0.983336
21.9	1.7	21.1	0.0120562	0.777681
22	2.9	20.1	0.0150554	0.971146
22	1	21.4	0.00932534	0.601529
22.1	5.7	18.7	0.0092711	0.598031
22.1	5.8	18.6	0.00887865	0.572716
22.2	7	18.3	0.00456452	0.294434
22.2	5.6	18.8	0.00960783	0.619752
22.2	1.4	21.6	0.0107684	0.694614
22.2	11.2	16.1	5.8822e-05	0.00379431
22.3	5.8	18.9	0.00877196	0.565834
22.3	1.7	21.5	0.0117936	0.760742
22.4	6	19.1	0.00794701	0.512621
22.5	6.1	19.2	0.00751383	0.484679
22.5	1.8	21.7	0.0119666	0.771905
22.6	5.7	19.4	0.00895878	0.577885
22.6	3.1	20.6	0.0146555	0.945354
22.6	3.2	20.8	0.0147083	0.948754
22.7	6	19.5	0.00776014	0.500567
22.8	6	19.6	0.00769053	0.496077
22.9	6.3	19.4	0.00654736	0.422337
22.9	5.7	20	0.00871986	0.562473
22.9	5.7	20	0.00871986	0.562473
22.9	0.5	22.7	0.00690362	0.445317
23	5.8	19.9	0.00826692	0.533256
23	5.9	19.9	0.00790272	0.509764
23	3.3	21	0.0141977	0.915819
23	3.1	21.2	0.0141215	0.910906
23.1	3.6	20.9	0.0139713	0.901219
23.2	1.1	22.5	0.00880871	0.568205
23.2	1.2	22.6	0.00916476	0.591171
23.3	5.9	20.2	0.00764236	0.492969
23.3	6	20.1	0.00729253	0.470403
23.3	6	20.1	0.00729253	0.470403
23.4	7	19.4	0.0040835	0.263405
23.4	2.3	22.3	0.0122849	0.792433
23.4	2.1	22.4	0.0117865	0.760286
23.4	1	22.8	0.00825124	0.532245
23.5	6	20.4	0.00711226	0.458775
23.5	5.1	20.8	0.0101621	0.655504
23.5	5.6	20.5	0.00848614	0.547397
23.5	3.2	21.7	0.0133666	0.86221
23.6	7.1	19.6	0.00372166	0.240065
23.6	0.7	23.2	0.00702285	0.453008
23.8	7.2	19.7	0.00337849	0.217929
23.8	4.9	21.2	0.0103455	0.667337
23.8	5.1	21.1	0.00974812	0.628801
23.9	6.4	20	0.00547312	0.353043
23.9	5.2	21.2	0.00929699	0.599701
23.9	1	23.2	0.00769868	0.496602
23.9	1	23.3	0.00769868	0.496602
24	4.7	21.5	0.0105741	0.68208
24	4.7	21.5	0.0105741	0.68208
24	3.4	21.8	0.01246	0.80373
24.1	7.6	19.9	0.00240865	0.15537
24.1	1.1	23.4	0.00777547	0.501556
24.2	7.6	19.9	0.0023691	0.152818
24.2	7.6	19.9	0.0023691	0.152818
24.2	4.9	21.6	0.00971387	0.626592
24.2	1.2	23.5	0.0079569	0.513259
24.2	1.5	23.4	0.00886491	0.57183
24.2	7.9	20	0.00186759	0.120469
24.2	7.7	20.1	0.00219246	0.141424
24.3	3.1	22.5	0.0117927	0.760686
24.4	6.4	20.5	0.00503823	0.32499
24.4	1.9	23.5	0.00964293	0.622016
24.4	1.9	23.5	0.00964293	0.622016
24.5	3.1	22.7	0.0113778	0.733925
24.5	2.4	23	0.0105496	0.680498
24.5	3.3	22.6	0.0114392	0.737884
24.6	7.6	20.5	0.00220534	0.142255
24.7	1.3	23.9	0.00754571	0.486735
24.8	1.8	23.6	0.00869955	0.561164
24.8	1.1	24.2	0.00684651	0.441633
24.9	1.4	24.1	0.00751479	0.48474
24.9	2.1	24	0.00919418	0.593069
25	2.8	23.2	0.0100857	0.650574
25	2.6	23.4	0.00985243	0.63553
25	1.3	24.3	0.00709918	0.457932
25	1.1	24.4	0.00657013	0.423805
25.1	3	23.2	0.0100331	0.647185
25.1	1	24.4	0.00616999	0.397994
25.1	1.2	24.3	0.00669089	0.431595
25.2	1.4	24.5	0.00704726	0.454582
25.2	1.2	24.5	0.00654562	0.422224
25.2	1	24.6	0.00603603	0.389353
25.2	5.1	22.3	0.00752951	0.48569
25.2	9.6	20.1	0.000293835	0.0189538
25.3	2.9	23.4	0.00952822	0.614616
25.3	3.2	23.3	0.00968361	0.62464
25.3	2.5	24.1	0.00909264	0.586519
25.3	5.2	22.3	0.00712705	0.45973
25.3	5.2	22.2	0.00712705	0.45973
25.3	5.2	22.3	0.00712705	0.45973
25.3	5.3	22.2	0.00688712	0.444253
25.3	5.2	22.3	0.00712705	0.45973
25.3	5.2	22.3	0.00712705	0.45973
25.4	3.3	23.3	0.0094801	0.611512
25.4	0.8	25.1	0.00528024	0.340601
25.4	0.7	25.1	0.00503866	0.325018
25.4	5	22.4	0.00741832	0.478518
25.4	5.2	22.4	0.0069648	0.449263
25.4	5.2	22.4	0.0069648	0.449263
25.4	5.2	22.3	0.0069648	0.449263
25.5	3.2	23.5	0.00924273	0.596201
25.5	1.4	24.6	0.00657682	0.424237
25.5	4.6	22.9	0.00804404	0.51888
25.6	1.5	24.8	0.00664366	0.428548
25.7	5.8	22.1	0.00513488	0.331225
25.7	1.2	24.9	0.00581799	0.375288
25.7	1.4	24.8	0.00626386	0.40405
25.7	1.6	25.1	0.00669549	0.431891
25.7	2	24.8	0.00748638	0.482908
25.7	4.5	23	0.00782881	0.504996
25.8	1.4	25.2	0.00610807	0.394
25.8	4	23.4	0.00827934	0.534057
25.8	4.1	23.4	0.00817547	0.527358
25.8	4.7	22.9	0.00729769	0.470736
25.9	1.7	24.8	0.00656097	0.423214
25.9	0.8	25.5	0.00466803	0.301111
25.9	4.1	23.4	0.00796784	0.513964
26	1.7	24.9	0.00639089	0.412244
26	0.9	25.6	0.00475646	0.306815
26	0.9	25.5	0.00475646	0.306815
26.2	2	25.3	0.00656508	0.42348
26.3	1.2	25.6	0.00496172	0.320055
26.3	0.9	25.8	0.00438187	0.282652
26.3	1.2	25.6	0.00496172	0.320055
26.3	1.1	25.7	0.00476896	0.307621
26.3	2	25.4	0.00638457	0.411836
26.4	2.6	24.7	0.00695104	0.448376
26.4	1.2	25.7	0.00482269	0.311087
26.5	1.2	25.7	0.00468502	0.302207
26.5	1.8	25.7	0.00572178	0.369083
26.6	3	24.9	0.00682108	0.439993
26.7	0.6	26.4	0.00338741	0.218504
26.8	0.9	26.2	0.00378096	0.243891
26.8	0.9	26.2	0.00378096	0.243891
26.8	0.9	26.2	0.00378096	0.243891
26.8	0.9	26.2	0.00378096	0.243891
26.8	0.8	26.3	0.00361449	0.233152
27	0.8	26.6	0.00339457	0.218966
27.3	1	26.8	0.00336097	0.216799
27.4	1.6	26.6	0.00405498	0.261566

## Sheet: 7
MAT	MART	CQtrMT	p	p-rel	Coryphoideae
6.2	3.2	4.3	1.57818e-05	0.00218889
8.2	15.1	1.2	4.31062e-05	0.00597869
8.3	1.4	7.3	3.66501e-05	0.00508325
8.9	3.4	6.9	9.2485e-05	0.0128274
9.1	16.5	1.6	4.59896e-05	0.00637861
9.5	22.2	-1.6	3.41916e-06	0.000474227
9.8	16.6	2.3	6.52551e-05	0.00905067
10.3	11.6	4.1	0.000301097	0.0417612
10.4	14.5	3.7	0.000174936	0.0242631
10.9	14.8	3.9	0.000206476	0.0286375
11.1	15.2	3.9	0.000202128	0.0280345
11.2	16.5	3.4	0.000137339	0.0190485
11.2	14.3	4.5	0.000273542	0.0379394
11.2	13.7	4.6	0.000317558	0.0440443
11.3	14.8	4.6	0.000250046	0.0346805
11.3	15.9	4	0.000177625	0.0246361
11.5	19.4	1.9	4.53197e-05	0.0062857
11.6	14.3	5	0.000329498	0.0457004
11.7	1.7	10.7	0.000242967	0.0336988
11.7	14.5	5	0.000326871	0.045336
11.8	15.7	4.6	0.000238723	0.0331101
11.9	14.7	5.1	0.000338254	0.0469147
12	3	10.5	0.000403852	0.056013
12	14.9	4.9	0.000333875	0.0463074
12.1	17.5	3.6	0.000140371	0.019469
12.1	14.5	5.2	0.000390244	0.0541256
12.2	11.5	6.3	0.000748267	0.103782
12.2	11.3	6.4	0.000767805	0.106492
12.3	14.7	5.1	0.000402397	0.0558112
12.4	20.5	2.2	3.79148e-05	0.00525866
12.5	20.6	2.2	3.74178e-05	0.00518972
12.5	14.6	5.7	0.000450092	0.0624263
12.6	11.1	6.4	0.000930541	0.129063
12.6	13.5	6.1	0.000618277	0.085753
12.7	4.2	10.3	0.000716052	0.0993141
12.7	20.4	2.5	4.53381e-05	0.00628825
12.7	15	5.7	0.000435983	0.0604695
12.7	14.2	6.2	0.000543844	0.0754294
12.7	14.3	6.1	0.000529876	0.073492
12.7	14.8	5.4	0.000462032	0.0640823
12.8	11.1	7	0.00100953	0.140019
12.8	9.2	8.7	0.00115595	0.160327
12.8	9.5	8.6	0.00114408	0.15868
12.8	21.4	2.3	2.67908e-05	0.0037158
12.8	21.1	2.3	3.19087e-05	0.00442564
12.8	14.4	6.1	0.000537365	0.0745308
12.8	14.5	6	0.000523081	0.0725497
12.8	14.2	6.3	0.00056633	0.0785482
12.9	12.2	6.4	0.000900434	0.124887
12.9	19.7	3.1	7.10895e-05	0.00985989
12.9	14.5	6.1	0.000544467	0.0755158
12.9	14.2	6.3	0.000589484	0.0817595
13	9.4	8.8	0.00124383	0.172515
13	15.5	5.9	0.000421862	0.058511
13	15.4	5.9	0.000435384	0.0603863
13	14.5	6.3	0.000566474	0.0785681
13	15.1	5.9	0.000477283	0.0661976
13	14.4	6.2	0.000581943	0.0807136
13.1	10.5	7.6	0.00120816	0.167568
13.1	12	6.5	0.00100617	0.139553
13.1	19.4	3.3	8.94844e-05	0.0124112
13.1	21.3	2.6	3.19978e-05	0.004438
13.1	21.1	2.6	3.59365e-05	0.00498428
13.1	14.5	6.3	0.000589109	0.0817075
13.1	16.4	5.5	0.000323496	0.0448678
13.1	13.2	7.2	0.000806662	0.111881
13.1	13.5	6.6	0.00075543	0.104776
13.1	13.8	6.3	0.000704524	0.0977152
13.2	15.2	6.2	0.000500624	0.069435
13.2	16.2	5.6	0.00036099	0.0500681
13.2	23.4	1.3	8.79543e-06	0.0012199
13.2	21	2.8	3.95608e-05	0.00548695
13.2	19.9	3.3	7.21173e-05	0.0100024
13.2	15.5	6.1	0.000456045	0.063252
13.2	14.2	6.7	0.000663007	0.0919569
13.2	14.3	6.4	0.000645978	0.0895951
13.3	1.5	12.4	0.000443394	0.0614974
13.3	2.8	11.6	0.000652615	0.0905156
13.3	15.2	6.4	0.000520164	0.0721451
13.3	19.3	3.7	0.000101555	0.0140854
13.3	20.8	2.9	4.60371e-05	0.0063852
13.3	20.8	2.9	4.60371e-05	0.0063852
13.4	5.7	10.1	0.00121255	0.168177
13.4	19.5	3.8	9.54832e-05	0.0132432
13.4	19.6	3.7	9.07865e-05	0.0125918
13.4	15	6.4	0.000573558	0.0795507
13.4	15	6.4	0.000573558	0.0795507
13.4	14.1	6.9	0.000733975	0.1018
13.4	14.9	6.1	0.000590579	0.0819115
13.4	13.3	6.9	0.000885682	0.122841
13.5	10.4	8.1	0.00141889	0.196795
13.5	18.6	3.8	0.000152868	0.0212023
13.5	19.8	3.7	8.50845e-05	0.011801
13.5	14	6.9	0.000781309	0.108365
13.5	15.6	6.3	0.000494779	0.0686243
13.6	9.3	8.8	0.00156836	0.217527
13.6	5.7	10.4	0.00130614	0.181157
13.6	15.4	6.5	0.000547095	0.0758803
13.6	20.1	3.6	7.5471e-05	0.0104676
13.6	14.1	7	0.000790626	0.109657
13.6	14.3	6.9	0.000750881	0.104145
13.6	14.4	6.8	0.000731258	0.101423
13.6	15.7	6.3	0.000497002	0.0689326
13.6	14.2	7	0.000770675	0.10689
13.6	14.4	6.9	0.000731258	0.101423
13.6	14.4	6.9	0.000731258	0.101423
13.6	14.7	6.7	0.000673549	0.0934191
13.6	14.3	7	0.000750881	0.104145
13.7	5.7	10.5	0.0013547	0.187893
13.7	14.1	7.1	0.000820023	0.113734
13.7	15.5	6.5	0.000549814	0.0762574
13.7	14.8	6.8	0.000679084	0.0941867
13.7	13.9	7.4	0.000861838	0.119534
13.7	14	7.3	0.000840864	0.116625
13.7	14.3	7.1	0.000778799	0.108017
13.7	15	6.3	0.000640799	0.0888767
13.8	9.6	8.8	0.00166677	0.231176
13.8	10.8	8.2	0.0015259	0.211638
13.8	10.4	8.4	0.00158311	0.219573
13.8	10.3	8.5	0.00159591	0.221347
13.8	11.1	8	0.00147719	0.204882
13.8	11.1	7.7	0.00147719	0.204882
13.8	8.6	10	0.00170539	0.236532
13.8	14.6	6.9	0.000744708	0.103289
13.8	18.8	4.5	0.000155407	0.0215544
13.8	19.8	4	9.49324e-05	0.0131668
13.8	15.5	6.6	0.000570003	0.0790575
13.8	14.2	7.2	0.00082868	0.114935
13.8	14.2	7.2	0.00082868	0.114935
13.8	14.1	7.2	0.000850133	0.117911
13.8	14.2	7	0.00082868	0.114935
13.8	13	7.6	0.0010924	0.151512
13.8	13.1	7.4	0.00107024	0.148439
13.8	13	7.5	0.0010924	0.151512
13.8	13.2	7.3	0.00104805	0.145361
13.8	15.3	6.4	0.000606848	0.0841678
13.9	5	11.1	0.00131041	0.18175
13.9	14.4	7.3	0.000814806	0.113011
13.9	20.9	3.5	5.42387e-05	0.00752273
13.9	15.4	6.7	0.000609602	0.0845498
13.9	15.2	6.8	0.000648408	0.0899322
13.9	15.7	6.6	0.000553785	0.0768083
13.9	14.9	6.9	0.000708845	0.0983146
13.9	14.7	7	0.000750504	0.104092
13.9	14.9	6.9	0.000708845	0.0983146
13.9	13.2	7.5	0.00108605	0.150632
14	9.7	8.9	0.00178042	0.246939
14	10	8.7	0.00175	0.242719
14	10.1	8.7	0.00173837	0.241106
14	3.7	11.9	0.00105207	0.145919
14	4.9	11.8	0.00133466	0.185113
14	16.6	6.3	0.000419466	0.0581785
14	14.1	7.4	0.000912492	0.12656
14	14.9	7.1	0.000734219	0.101834
14	15.1	6.9	0.000692188	0.0960042
14	14.2	7.4	0.000889465	0.123366
14	15.1	6.8	0.000692188	0.0960042
14	14.4	7.2	0.000843973	0.117056
14	13.2	8	0.00112493	0.156024
14	13.9	7.5	0.000959022	0.133013
14	12.9	7.7	0.00119625	0.165916
14.1	10.5	8.6	0.00174437	0.241939
14.1	10.6	8.6	0.00172879	0.239778
14.1	10.5	8.7	0.00174437	0.241939
14.1	10	8.9	0.00181183	0.251295
14.1	2.9	12.4	0.000895845	0.124251
14.1	5.3	11.1	0.00147398	0.204436
14.1	8.5	10.4	0.0018947	0.262788
14.1	14.6	7	0.000827577	0.114782
14.1	16.6	6.5	0.000434287	0.0602343
14.1	16.3	6.3	0.000484044	0.0671353
14.1	18.9	4.7	0.000164736	0.0228483
14.1	19.8	4.3	0.000105496	0.014632
14.1	14.8	7.2	0.000782361	0.108511
14.1	14.7	7.2	0.000804837	0.111628
14.1	14.9	7	0.000760163	0.105432
14.1	14.1	7.5	0.000944735	0.131032
14.1	13.2	7.7	0.00116468	0.161537
14.2	10.5	8.8	0.0018052	0.250376
14.2	9.6	9.2	0.00191684	0.26586
14.2	9.9	9	0.00188669	0.261678
14.2	1.9	13.1	0.000696617	0.0966186
14.2	8.5	9.4	0.00196077	0.271953
14.2	13.7	7.8	0.00107794	0.149507
14.2	15.1	7.1	0.000741638	0.102863
14.2	15.4	7	0.000676532	0.0938329
14.2	14.7	7.2	0.000832905	0.115521
14.2	14.1	7.7	0.000977681	0.135601
14.2	15	6.9	0.000764	0.105964
14.3	10.5	8.9	0.00186733	0.258992
14.3	10.5	8.9	0.00186733	0.258992
14.3	10	9.1	0.00193954	0.269008
14.3	5.1	11.4	0.00152916	0.21209
14.3	6.2	10.8	0.00177604	0.246331
14.3	15.6	7.1	0.000656719	0.0910848
14.3	21.1	4	5.55432e-05	0.00770366
14.3	19.7	4.5	0.000118884	0.0164889
14.3	15	7.4	0.000790291	0.109611
14.3	14.2	7.7	0.000985805	0.136728
14.3	14.2	7.6	0.000985805	0.136728
14.3	14.7	7.4	0.000861568	0.119497
14.3	14.2	7.6	0.000985805	0.136728
14.3	14.4	7.3	0.000935386	0.129735
14.3	13.8	7.7	0.00108891	0.151028
14.3	13.7	7.6	0.00111504	0.154652
14.3	14	7.5	0.00103703	0.143833
14.3	13.1	7.9	0.00127317	0.176584
14.4	9.8	9.3	0.00202951	0.281486
14.4	10.1	9.1	0.00199207	0.276294
14.4	10.1	9.1	0.00199207	0.276294
14.4	11.4	9.4	0.00175167	0.242951
14.4	15.8	7.1	0.000636029	0.0882151
14.4	19.6	4.7	0.000129339	0.017939
14.4	19.7	4.7	0.000122921	0.0170487
14.4	13.1	8.3	0.00131639	0.18258
14.4	14.8	7.4	0.000865943	0.120103
14.4	14.1	7.8	0.00104566	0.14503
14.4	13.9	7.9	0.00109898	0.152426
14.4	14	7.8	0.00107224	0.148716
14.4	13.8	8	0.00112588	0.156156
14.4	13.9	7.9	0.00109898	0.152426
14.4	14.3	7.8	0.000993097	0.137739
14.4	14.1	7.7	0.00104566	0.14503
14.4	13.1	8.1	0.00131639	0.18258
14.4	14.7	7.1	0.00089082	0.123554
14.4	13	8.1	0.00134365	0.186359
14.4	13	8.1	0.00134365	0.186359
14.5	10.1	9.2	0.00205879	0.285547
14.5	10.3	9.1	0.00202871	0.281375
14.5	9.8	9.4	0.00209748	0.290914
14.5	10.2	9.2	0.00204416	0.283519
14.5	10.5	9	0.00199539	0.276754
14.5	10.1	9.2	0.00205879	0.285547
14.5	2.9	12.7	0.00102476	0.142131
14.5	15.4	7.4	0.000747808	0.103719
14.5	15.9	7.1	0.000635743	0.0881756
14.5	20.8	4.3	7.0398e-05	0.00976397
14.5	13.3	8.3	0.00130405	0.180868
14.5	13.4	8.2	0.00127584	0.176955
14.5	13.6	8.1	0.00121954	0.169147
14.5	14.7	7.6	0.000920655	0.127692
14.5	14.9	7.5	0.000869552	0.120604
14.5	14.9	7.5	0.000869552	0.120604
14.5	14.9	7.5	0.000869552	0.120604
14.5	14.8	7.6	0.000894945	0.124126
14.5	14.1	7.9	0.00108068	0.149887
14.5	13.9	7.9	0.00113579	0.157531
14.5	13.4	8.2	0.00127584	0.176955
14.5	12.9	8.3	0.00141674	0.196497
14.5	12.9	8.3	0.00141674	0.196497
14.6	10.1	9.3	0.00212679	0.294979
14.6	10.1	9.3	0.00212679	0.294979
14.6	10.4	9.2	0.00207892	0.288339
14.6	16.8	6.7	0.000476293	0.0660603
14.6	19.5	4.9	0.00014523	0.020143
14.6	19.5	5	0.00014523	0.020143
14.6	13.4	8.4	0.00131798	0.1828
14.6	13.6	8.2	0.00125983	0.174734
14.6	13.7	8.2	0.00123087	0.170717
14.6	14.1	8	0.00111638	0.154838
14.6	15.1	7.5	0.000846851	0.117456
14.6	15.7	7.2	0.000701777	0.0973342
14.6	14	8.1	0.00114475	0.158774
14.6	14.7	7.7	0.000951066	0.13191
14.6	13.8	8.3	0.00120202	0.166716
14.6	14.5	7.8	0.00100511	0.139405
14.6	13.6	8.2	0.00125983	0.174734
14.6	12.8	8.4	0.00149246	0.206999
14.7	9.5	9.8	0.00226995	0.314835
14.7	9.3	9.8	0.00228669	0.317156
14.7	9.9	9.5	0.00222452	0.308534
14.7	4.7	12.1	0.001628	0.225799
14.7	14.2	7.6	0.00112365	0.155847
14.7	11.7	9.5	0.00185396	0.257138
14.7	15	7.9	0.0009008	0.124938
14.7	19.5	5	0.000149961	0.0207991
14.7	19.4	5	0.000157646	0.021865
14.7	20.1	4.7	0.000110038	0.0152619
14.7	13.8	8.3	0.00124117	0.172146
14.7	15	7.7	0.0009008	0.124938
14.7	14.9	7.7	0.000927533	0.128646
14.7	16.2	7	0.0006118	0.0848547
14.7	14	8.2	0.00118204	0.163945
14.7	14	8.1	0.00118204	0.163945
14.7	14.7	7.8	0.000982043	0.136206
14.7	14.4	7.9	0.00106618	0.147876
14.7	13.7	8.3	0.00127096	0.176278
14.7	13.8	8.3	0.00124117	0.172146
14.7	13.9	8.3	0.00121152	0.168034
14.7	14.4	8	0.00106618	0.147876
14.7	12.7	8.6	0.0015708	0.217865
14.8	9.3	10	0.00236012	0.327341
14.8	9.3	10	0.00236012	0.327341
14.8	10.1	9.5	0.00226658	0.314368
14.8	10.1	9.5	0.00226658	0.314368
14.8	10.8	9	0.0021355	0.296187
14.8	19.2	5.3	0.000179565	0.0249051
14.8	19.2	5.3	0.000179565	0.0249051
14.8	19.4	5.2	0.000162708	0.0225671
14.8	12.9	8.8	0.00155974	0.21633
14.8	13.3	8.6	0.00143567	0.199123
14.8	13.2	8.6	0.00146674	0.203433
14.8	13.3	8.6	0.00143567	0.199123
14.8	13.4	8.5	0.00140461	0.194815
14.8	14.3	8.1	0.00112995	0.15672
14.8	15.8	7.3	0.000723676	0.100372
14.8	14.6	7.9	0.00104222	0.144552
14.8	13.8	8.5	0.00128103	0.177674
14.8	13.8	8.4	0.00128103	0.177674
14.8	13.9	8.3	0.00125043	0.17343
14.8	12.9	8.5	0.00155974	0.21633
14.9	9.4	10	0.00242645	0.336541
14.9	9.8	9.8	0.00238227	0.330414
14.9	10	9.7	0.00235397	0.326488
14.9	5.7	11.7	0.00202773	0.28124
14.9	21.7	3.8	4.73244e-05	0.00656374
14.9	16.7	7.1	0.000543697	0.075409
14.9	17.1	6.9	0.0004666	0.064716
14.9	17.2	6.9	0.000448582	0.0622169
14.9	18.8	5.6	0.000224375	0.0311202
14.9	19.3	5.3	0.00017638	0.0244633
14.9	19.5	5.2	0.000159675	0.0221464
14.9	13.3	8.7	0.00148111	0.205426
14.9	13.8	8.4	0.00132157	0.183298
14.9	14.7	8.1	0.00104566	0.14503
14.9	14.5	8.1	0.00110507	0.15327
14.9	14.8	7.9	0.00101646	0.14098
14.9	17.4	6.7	0.000414033	0.057425
14.9	14	8.4	0.00125861	0.174566
14.9	14.8	7.9	0.00101646	0.14098
14.9	13.8	8.4	0.00132157	0.183298
14.9	13.8	8.4	0.00132157	0.183298
14.9	13.9	8.3	0.00129001	0.17892
14.9	13.8	8.4	0.00132157	0.183298
14.9	13.5	8.7	0.00141707	0.196543
14.9	13.5	8.7	0.00141707	0.196543
14.9	14	8.5	0.00125861	0.174566
14.9	13.5	8.5	0.00141707	0.196543
15	9.7	10	0.0024696	0.342526
15	9.9	9.8	0.00244251	0.338768
15	9.6	10	0.00248154	0.344182
15	9.9	9.8	0.00244251	0.338768
15	9.9	9.8	0.00244251	0.338768
15	10	9.8	0.00242739	0.336672
15	9.9	9.8	0.00244251	0.338768
15	11.6	9	0.00206442	0.286328
15	11.6	8.9	0.00206442	0.286328
15	10	9.7	0.00242739	0.336672
15	3	13.2	0.00123188	0.170857
15	8.3	11.3	0.00253367	0.351411
15	8.3	11.3	0.00253367	0.351411
15	8.1	11.5	0.00252428	0.350109
15	19	5.6	0.000210429	0.0291858
15	19.3	5.5	0.000181882	0.0252264
15	13.1	8.9	0.00159341	0.221
15	13.5	8.7	0.00146127	0.202673
15	13.5	8.7	0.00146127	0.202673
15	13.9	8.5	0.00133025	0.184501
15	14.3	8.3	0.00120208	0.166724
15	14.5	8.2	0.00113954	0.158051
15	15.2	7.9	0.000931592	0.129209
15	14.1	8.4	0.0012657	0.175549
15	14.3	8.3	0.00120208	0.166724
15	13.4	9	0.00149427	0.20725
15	13.9	8.7	0.00133025	0.184501
15	13.5	8.6	0.00146127	0.202673
15	13.3	8.7	0.00152731	0.211834
15	14.5	7.8	0.00113954	0.158051
15.1	8.8	10.6	0.00261472	0.362654
15.1	10.1	9.8	0.00248537	0.344713
15.1	9.6	10	0.00255781	0.35476
15.1	9.8	9.9	0.00253208	0.351191
15.1	9.8	10	0.00253208	0.351191
15.1	9.9	9.9	0.00251757	0.349179
15.1	11.7	9	0.0020982	0.291013
15.1	10.8	9.3	0.00234163	0.324777
15.1	4.3	12.7	0.00170828	0.236933
15.1	4.3	12.7	0.00170828	0.236933
15.1	20.8	4.9	8.49845e-05	0.0117871
15.1	18	6.2	0.000342214	0.047464
15.1	18.1	6.2	0.000327638	0.0454423
15.1	19.1	5.6	0.000206703	0.028669
15.1	19.1	5.6	0.000206703	0.028669
15.1	19.1	5.7	0.000206703	0.028669
15.1	19.3	5.5	0.000187471	0.0260017
15.1	19.3	5.6	0.000187471	0.0260017
15.1	19.3	5.5	0.000187471	0.0260017
15.1	13.5	8.8	0.00150618	0.208902
15.1	14.6	8.2	0.00114282	0.158505
15.1	13.9	8.6	0.00137113	0.190171
15.1	14	8.5	0.00133776	0.185543
15.1	14.9	8.1	0.00104972	0.145593
15.1	13.9	8.5	0.00137113	0.190171
15.1	14.4	8.3	0.00120664	0.167357
15.1	14.4	8.2	0.00120664	0.167357
15.1	13.8	8.6	0.00140468	0.194825
15.1	13.6	8.7	0.00147223	0.204194
15.1	13.6	8.8	0.00147223	0.204194
15.1	13.8	8.6	0.00140468	0.194825
15.1	13.6	8.9	0.00147223	0.204194
15.1	13.6	8.9	0.00147223	0.204194
15.1	13.7	8.9	0.00143839	0.1995
15.1	14.1	8.6	0.0013046	0.180944
15.1	13.8	8.8	0.00140468	0.194825
15.1	13.4	8.8	0.00154019	0.21362
15.1	13	8.8	0.00167638	0.232508
15.2	9.1	10.5	0.00268099	0.371845
15.2	9.8	10.1	0.00260874	0.361824
15.2	9.6	10.2	0.00263524	0.3655
15.2	9.8	10.1	0.00260874	0.361824
15.2	9.6	10.2	0.00263524	0.3655
15.2	9.2	10.4	0.00267424	0.370909
15.2	10	9.9	0.00257774	0.357525
15.2	9.8	10	0.00260874	0.361824
15.2	11.1	9.4	0.00233551	0.323928
15.2	11.3	9.5	0.00228028	0.316267
15.2	7.9	11.6	0.00266577	0.369734
15.2	17.3	7.1	0.000472038	0.0654702
15.2	18.4	6.2	0.000295416	0.0409732
15.2	17.9	6.3	0.000368091	0.051053
15.2	13.8	8.7	0.00144721	0.200723
15.2	14.4	8.4	0.00124317	0.172424
15.2	14.6	8.3	0.00117742	0.163304
15.2	13.1	9.2	0.0016921	0.234689
15.2	14.4	8.4	0.00124317	0.172424
15.2	13.7	8.8	0.00148194	0.20554
15.2	13.5	8.9	0.00155178	0.215226
15.2	13.6	9	0.0015168	0.210376
15.2	14	8.7	0.00137826	0.19116
15.2	13.3	8.9	0.00162191	0.224954
15.2	13.3	8.9	0.00162191	0.224954
15.2	13.7	8.6	0.00148194	0.20554
15.2	13.2	9	0.00165702	0.229823
15.2	12.7	9.1	0.00183156	0.254031
15.2	13.1	8.9	0.0016921	0.234689
15.3	9.7	10.3	0.00270075	0.374586
15.3	9.6	10.3	0.00271382	0.376397
15.3	9.9	10.1	0.00267113	0.370477
15.3	9.4	10.4	0.00273634	0.379522
15.3	9.7	10.2	0.00270075	0.374586
15.3	10.2	9.9	0.00261823	0.36314
15.3	3.8	13.1	0.00163199	0.226352
15.3	4	13.2	0.00170427	0.236377
15.3	15.3	7	0.00098806	0.137041
15.3	15.4	8.2	0.000957816	0.132846
15.3	20.8	5.2	9.01679e-05	0.012506
15.3	20.6	5.2	0.000100801	0.0139808
15.3	20.8	5.1	9.01679e-05	0.012506
15.3	18.1	6.4	0.000347621	0.0482139
15.3	18.5	6.2	0.000290729	0.0403232
15.3	18.7	6.1	0.000265142	0.0367743
15.3	18.7	6.1	0.000265142	0.0367743
15.3	18.3	6.2	0.000318198	0.044133
15.3	19.1	5.9	0.00021931	0.0304176
15.3	12.8	9.3	0.00185047	0.256654
15.3	12.9	9.3	0.00181461	0.25168
15.3	13.1	9.1	0.00174255	0.241686
15.3	14.1	8.8	0.00138417	0.19198
15.3	14.4	8.5	0.00128024	0.177565
15.3	16.3	7.6	0.000709194	0.098363
15.3	13.8	8.8	0.00149036	0.206708
15.3	13.5	9	0.00159804	0.221643
15.3	13.5	9	0.00159804	0.221643
15.3	13.6	9.1	0.00156203	0.216648
15.3	14	8.9	0.00141935	0.19686
15.3	14.2	8.7	0.00134924	0.187136
15.3	13.3	9	0.00167027	0.231661
15.3	12.8	9.1	0.00185047	0.256654
15.4	8.8	10.9	0.00285564	0.396069
15.4	8.9	10.8	0.00285239	0.395618
15.4	9.7	10.3	0.00278004	0.385583
15.4	9.7	10.4	0.00278004	0.385583
15.4	9.3	10.6	0.00282638	0.39201
15.4	9.6	10.4	0.00279348	0.387447
15.4	5.3	12.8	0.00222299	0.308322
15.4	4.6	12.9	0.00197592	0.274053
15.4	4.5	12.9	0.00193936	0.268983
15.4	4.4	12.9	0.0019026	0.263885
15.4	7.9	11.9	0.00282584	0.391935
15.4	20.4	5.4	0.000115783	0.0160588
15.4	18.5	6.3	0.000299264	0.0415069
15.4	18.9	6	0.000248447	0.0344589
15.4	19.4	5.8	0.000194853	0.0270255
15.4	12.8	9.4	0.00190479	0.264188
15.4	13	9.4	0.00183084	0.253931
15.4	13.1	9.3	0.0017937	0.248781
15.4	14.6	8.6	0.00124812	0.17311
15.4	14.8	8.4	0.00117992	0.163652
15.4	14.9	8.4	0.00114645	0.159008
15.4	14.4	8.6	0.00131782	0.182777
15.4	13.9	8.9	0.00149746	0.207693
15.4	14.2	8.7	0.00138885	0.19263
15.4	14.2	8.7	0.00138885	0.19263
15.4	13.7	9	0.00157093	0.217882
15.4	13.5	9.1	0.00164496	0.22815
15.4	13.5	9.1	0.00164496	0.22815
15.4	13.5	9.2	0.00164496	0.22815
15.5	9.2	10.7	0.00291675	0.404543
15.5	9.2	10.7	0.00291675	0.404543
15.5	9.5	10.5	0.00288678	0.400387
15.5	10.1	10.2	0.00279281	0.387354
15.5	9.2	10.7	0.00291675	0.404543
15.5	9.2	10.7	0.00291675	0.404543
15.5	9.6	10.5	0.00287421	0.398644
15.5	9.8	10.4	0.0028453	0.394634
15.5	9.7	10.4	0.00286038	0.396725
15.5	9.8	10.3	0.0028453	0.394634
15.5	7.4	11.4	0.00284437	0.394505
15.5	10.9	9.3	0.00260419	0.361193
15.5	8	11.9	0.00291627	0.404477
15.5	23.1	3.6	2.32112e-05	0.00321932
15.5	10.4	10.7	0.00272995	0.378635
15.5	18.4	6.5	0.000322204	0.0446887
15.5	18.4	6.4	0.000322204	0.0446887
15.5	18.6	6.3	0.000294118	0.0407933
15.5	18.6	6.4	0.000294118	0.0407933
15.5	18.7	6.3	0.000280813	0.0389478
15.5	18.3	6.4	0.000337005	0.0467415
15.5	18.9	6.2	0.000255627	0.0354547
15.5	19	6.1	0.000243726	0.033804
15.5	19.2	6	0.000221254	0.0306872
15.5	12.7	9.6	0.00199764	0.277067
15.5	12.9	9.4	0.00192186	0.266555
15.5	14.6	8.7	0.00128419	0.178112
15.5	14.2	8.8	0.00142899	0.198196
15.5	14.4	8.7	0.0013559	0.188059
15.5	14.2	8.9	0.00142899	0.198196
15.5	15.5	8.2	0.000982922	0.136328
15.5	13.4	9.3	0.00173072	0.240045
15.5	15.8	8	0.00089169	0.123675
15.5	14.3	8.7	0.00139229	0.193106
15.5	14	8.9	0.00150324	0.208495
15.5	12.8	9.7	0.00195984	0.271823
15.5	13.1	9.5	0.00184554	0.25597
15.5	13.5	9.1	0.00169249	0.234743
15.5	13.6	9.1	0.00165435	0.229453
15.5	13.5	9.2	0.00169249	0.234743
15.5	13.3	9.5	0.00176899	0.245353
15.5	13.5	9.3	0.00169249	0.234743
15.5	13.5	9.4	0.00169249	0.234743
15.5	13.3	9.2	0.00176899	0.245353
[truncated: 5,895 more rows]

## Sheet: 8
MAT	MART	CQtrMT	p	p-rel	Nypoideae
[truncated: 29 more rows]

[truncated: 26 more sheets: 9, 10, 11, 12, 13, 14, 15, 16, 17, 18, 19, 20, 21, 22, 23, 24, 25, 26, 27, 28 …]
